# Supplementary material for: Bidirectional ATP-driven transport of cobalamin by the mycobacterial ABC transporter BacA
Source: Nat Commun. 2024 Mar 23;15:2626. doi: 10.1038/s41467-024-46917-1 (PMC10960864; doi:10.1038/s41467-024-46917-1)
Supplement: Supplementary file 4 — Source Data [file 41467_2024_46917_MOESM4_ESM.xlsx]

## Sheet: Fig. 1a titration B12 to BtuF
Figure 1	Fluorescence-based transport assay for cobalamin
Figure 1a	Fluorescence quenching of 25 nM BtuF488 in solution in presence of various concentrations of cobalamin
	Experiment 1						Experiment 2
	raw data			normalized			raw data			normalized			Exp. 1	Exp. 2
Cbl (nM)	(1/3)	(2/3)	(3/3)	(1/3)	(2/3)	(3/3)	(1/3)	(2/3)	(3/3)	(1/3)	(2/3)	(3/3)	mean	mean	Mean	SD
0	11181	11710	11117	1	1	1	8074	8160	7985	1	1	1	1	1	1	0
1	11098	10995	10701	0.992577	0.938941	0.96258	7693	7753	7593	0.952811	0.950123	0.950908	0.964699	0.951281	0.95799	0.018542
2.5	10572	10459	10148	0.945533	0.893168	0.912836	8222	7590	7345	1.01833	0.930147	0.91985	0.917179	0.956109	0.936644	0.0436644
5	10164	9618	9798	0.909042	0.821349	0.881353	7002	6963	6835	0.867228	0.853309	0.85598	0.870581	0.858839	0.86471	0.0294449
10	9259	9653	9124	0.828101	0.824338	0.820725	6238	5778	5829	0.772603	0.708088	0.729994	0.824388	0.736895	0.780642	0.0522729
15	9026	8202	7979	0.807262	0.700427	0.71773	5992	6091	6280	0.742135	0.746446	0.786475	0.741806	0.758352	0.750079	0.0404541
20	8680	7786	7663	0.776317	0.664902	0.689305	5293	5310	5268	0.655561	0.650735	0.659737	0.710174	0.655344	0.682759	0.0477704
30	6541	6497	6257	0.58501	0.554825	0.562832	4563	4548	4397	0.565147	0.557353	0.550657	0.567556	0.557719	0.562637	0.0121603
40	6453	5914	5700	0.57714	0.505038	0.512728	3943	3879	3871	0.488358	0.475368	0.484784	0.531635	0.482836	0.507236	0.0368717
50	4914	5009	4939	0.439496	0.427754	0.444275	3381	3430	3349	0.418752	0.420343	0.419411	0.437175	0.419502	0.428338	0.0110843
75	4698	4318	4133	0.420177	0.368745	0.371773	3124	3076	3001	0.386921	0.376961	0.37583	0.386898	0.379904	0.383401	0.0190457
100	4004	3984	4044	0.358108	0.340222	0.363767	2910	2968	2841	0.360416	0.363725	0.355792	0.354032	0.359978	0.357005	0.0087964
125	3800	3768	3715	0.339862	0.321776	0.334173	2709	2770	2544	0.335521	0.339461	0.318597	0.331937	0.331193	0.331565	0.00913916
150	3545	3599	3519	0.317056	0.307344	0.316542	2610	2609	2560	0.32326	0.31973	0.320601	0.313647	0.321197	0.317422	0.00551339
175	4049	3733	3602	0.362132	0.318787	0.324008	2497	2521	2486	0.309264	0.308946	0.311334	0.334976	0.309848	0.322412	0.0203485
200	3554	3454	3435	0.317861	0.294962	0.308986	2494	2431	2408	0.308893	0.297917	0.301565	0.307269	0.302792	0.305031	0.00847554
250	3451	3506	3391	0.308649	0.299402	0.305028	2374	2430	2365	0.29403	0.297794	0.29618	0.30436	0.296002	0.300181	0.00557383
375	3737	3403	3137	0.334228	0.290606	0.28218	2320	2337	2254	0.287342	0.286397	0.282279	0.302338	0.285339	0.293839	0.0200441
500	3673	3348	3187	0.328504	0.285909	0.286678	2287	2274	2261	0.283255	0.278676	0.283156	0.300364	0.281696	0.29103	0.0185715
750	3120	3170	3152	0.279045	0.270709	0.28353	2312	2295	2231	0.286351	0.28125	0.279399	0.277761	0.282333	0.280047	0.00532816
1000	3178	3129	3053	0.284232	0.267208	0.274624	2232	2228	2161	0.276443	0.273039	0.270632	0.275355	0.273372	0.274363	0.00580802
2000	3382	3115	3166	0.302477	0.266012	0.284789	2053	2132	2103	0.254273	0.261275	0.263369	0.284426	0.259639	0.272032	0.0180669
3000	3036	3025	2842	0.271532	0.258326	0.255645	2019	1905	2000	0.250062	0.233456	0.25047	0.261834	0.244662	0.253248	0.0124534

## Sheet: Fig. 1b release B12 CbrT 13 uM
Figure 1	Fluorescence-based transport assay for cobalamin.
Figure 1b	Release of cobalamin from proteoliposomes reconstituted with the cobalamin transporter ECF-CbrT or the folate transporter ECF-FolT2.
	ECF-FolT2																	ECF-FolT2																	ECF-CbrT
	ATP out																	ADP out																	ATP out
	Experiment 1						Experiment 2											Experiment 1						Experiment 2											Experiment 1						Experiment 2
	raw data			normalized			raw data			normalized			Exp. 1	Exp. 2				raw data			normalized			raw data			normalized			Exp. 1	Exp. 2				raw data			normalized			raw data			normalized			Exp. 1	Exp. 2
Time (min)	(1/3)	(2/3)	(3/3)	(1/3)	(2/3)	(3/3)	(1/3)	(2/3)	(3/3)	(1/3)	(2/3)	(3/3)	Mean	Mean	Mean	SD		(1/3)	(2/3)	(3/3)	(1/3)	(2/3)	(3/3)	(1/3)	(2/3)	(3/3)	(1/3)	(2/3)	(3/3)	Mean	Mean	Mean	SD		(1/3)	(2/3)	(3/3)	(1/3)	(2/3)	(3/3)	(1/3)	(2/3)	(3/3)	(1/3)	(2/3)	(3/3)	Mean	Mean	Mean
0	9806	9923	9460	1	1	1	7304	7669	7291	1	1	1	1	1	1	0		9866	9895	9634	1	1	1	7898	7856	8578	1	1	1	1	1	1	0		9035	9144	9979	1	1	1	10507	10594	16869	1	1	1	1	1	1
0.333333	9810	9914	9440	1.00041	0.999093	0.997886	7285	7661	7303	0.997399	0.998957	1.00165	0.999129	0.999334	0.999231	0.00157973		9919	9901	9587	1.00537	1.00061	0.995121	7886	7841	8572	0.998481	0.998091	0.999301	1.00037	0.998624	0.999495	0.00340415		8788	8931	9738	0.972662	0.976706	0.975849	10509	10504	16774	1.00019	0.991505	0.994368	0.981574	0.995354	0.988464
0.666667	9829	9897	9447	1.00235	0.99738	0.998626	7329	7670	7245	1.00342	1.00013	0.993691	0.99945	0.999081	0.999266	0.00353721		9874	9868	9544	1.00081	0.997271	0.990658	7854	7796	8566	0.994429	0.992363	0.998601	0.996247	0.995131	0.995689	0.00387765		8607	8747	9494	0.952629	0.956584	0.951398	10316	10424	16468	0.981822	0.983953	0.976229	0.963293	0.980668	0.971981
1	9848	9922	9421	1.00428	0.999899	0.995877	7294	7645	7247	0.998631	0.996871	0.993965	1.00002	0.996489	0.998254	0.00360985		9877	9862	9559	1.00111	0.996665	0.992215	7853	7846	8557	0.994302	0.998727	0.997552	0.996665	0.99686	0.996763	0.00316757		8404	8572	9405	0.93016	0.937445	0.942479	10227	10359	16254	0.973351	0.977818	0.963543	0.946392	0.97157	0.958981
1.33333	9807	9914	9420	1.0001	0.999093	0.995772	7252	7591	7237	0.992881	0.989829	0.992594	0.998322	0.991768	0.995045	0.00400964		9853	9832	9554	0.998682	0.993633	0.991696	7779	7798	8595	0.984933	0.992617	1.00198	0.994671	0.993177	0.993924	0.00591889		8312	8404	9229	0.919978	0.919073	0.924842	10136	10144	16005	0.96469	0.957523	0.948782	0.932016	0.956998	0.944507
1.66667	9839	9871	9415	1.00337	0.99476	0.995243	7244	7579	7243	0.991785	0.988264	0.993417	0.997789	0.991155	0.994472	0.00503257		9864	9817	9578	0.999797	0.992117	0.994187	7817	7852	8549	0.989744	0.999491	0.996619	0.995367	0.995285	0.995326	0.00404375		8147	8257	9114	0.901716	0.902997	0.913318	9994	10060	15828	0.951175	0.949594	0.938289	0.917022	0.946353	0.931687
2	9831	9895	9403	1.00255	0.997178	0.993975	7272	7611	7177	0.995619	0.992437	0.984364	0.997901	0.990807	0.994354	0.00600591		9832	9841	9588	0.996554	0.994543	0.995225	7737	7786	8564	0.979615	0.99109	0.998368	0.995441	0.989691	0.992566	0.00678896		8029	8141	8960	0.888655	0.890311	0.897886	9883	9943	15615	0.940611	0.93855	0.925662	0.904636	0.934941	0.919788
2.33333	9871	9910	9426	1.00663	0.99869	0.996406	7215	7567	7192	0.987815	0.9867	0.986422	1.00057	0.986979	0.993777	0.00819693		9854	9811	9564	0.998784	0.991511	0.992734	7822	7785	8530	0.990377	0.990962	0.994404	0.994343	0.991915	0.993129	0.00311906		7919	7983	8877	0.87648	0.873031	0.889568	9800	9783	15491	0.932712	0.923447	0.918312	0.891445	0.924823	0.908134
2.66667	9869	9883	9454	1.00642	0.995969	0.999366	7216	7576	7178	0.987952	0.987873	0.984501	1.00059	0.986776	0.993681	0.00837579		9846	9800	9555	0.997973	0.990399	0.9918	7824	7747	8517	0.990631	0.986125	0.992889	0.993391	0.989882	0.991636	0.00386421		7791	7913	8736	0.862313	0.865376	0.875438	9644	9713	15363	0.917864	0.91684	0.910724	0.880944	0.915143	0.898043
3	9858	9916	9384	1.0053	0.999295	0.991966	7198	7510	7092	0.985487	0.979267	0.972706	0.998855	0.979154	0.989004	0.0122729		9852	9840	9573	0.998581	0.994442	0.993668	7822	7777	8561	0.990377	0.989944	0.998018	0.995564	0.99278	0.994172	0.00365608		7696	7795	8686	0.851799	0.852472	0.870428	9528	9578	15245	0.906824	0.904097	0.903729	0.869718	0.904883	0.8873
3.33333	9866	9909	9392	1.00612	0.998589	0.992812	7241	7511	7177	0.991375	0.979398	0.984364	0.999173	0.985045	0.992109	0.00960061		9859	9822	9581	0.99929	0.992623	0.994499	7768	7769	8605	0.98354	0.988926	1.00315	0.995471	0.991871	0.993671	0.00704729		7589	7687	8591	0.839956	0.840661	0.860908	9423	9509	15025	0.896831	0.897584	0.890687	0.85855	0.895034	0.876792
3.66667	9831	9898	9404	1.00255	0.997481	0.99408	7183	7516	7198	0.983434	0.98005	0.987245	0.998037	0.983576	0.990806	0.00867082		9849	9811	9585	0.998277	0.991511	0.994914	7739	7805	8516	0.979868	0.993508	0.992772	0.994901	0.988716	0.991808	0.00629218		7491	7586	8475	0.829109	0.829615	0.849283	9320	9382	14886	0.887028	0.885596	0.882447	0.847916	0.885023	0.86647
4	9849	9877	9387	1.00439	0.995364	0.992283	7237	7483	7168	0.990827	0.975747	0.98313	0.997344	0.983234	0.990289	0.00991425		9832	9799	9553	0.996554	0.990298	0.991592	7720	7735	8487	0.977463	0.984598	0.989391	0.992815	0.983817	0.988316	0.00656204		7406	7541	8421	0.819701	0.824694	0.843872	9246	9274	14732	0.879985	0.875401	0.873318	0.84021	0.876235	0.858222
4.33333	9828	9878	9370	1.00224	0.995465	0.990486	7139	7544	7109	0.97741	0.983701	0.975038	0.996065	0.978716	0.98739	0.0105945		9838	9808	9543	0.997162	0.991208	0.990554	7750	7751	8539	0.981261	0.986634	0.995453	0.992975	0.987783	0.990379	0.00582469		7349	7443	8356	0.813392	0.813976	0.837358	9123	9216	14632	0.868278	0.869926	0.86739	0.831967	0.868532	0.850249
4.66667	9831	9883	9376	1.00255	0.995969	0.991121	7141	7485	7169	0.977683	0.976007	0.983267	0.996546	0.978986	0.987766	0.0105571		9830	9799	9573	0.996351	0.990298	0.993668	7659	7754	8519	0.969739	0.987016	0.993122	0.993439	0.983292	0.988366	0.00966445		7291	7363	8187	0.806973	0.805227	0.820423	9068	9142	14331	0.863044	0.862941	0.849547	0.82357	0.85851	0.84104
5	9836	9855	9375	1.00306	0.993147	0.991015	7184	7473	7187	0.983571	0.974443	0.985736	0.99574	0.98125	0.988495	0.00968965		9847	9809	9523	0.998074	0.991309	0.988478	7715	7695	8460	0.97683	0.979506	0.986244	0.99262	0.98086	0.98674	0.00778654		7206	7321	8199	0.797565	0.800634	0.821625	8933	8974	14312	0.850195	0.847083	0.84842	0.815589	0.848566	0.832077
5.33333	9814	9903	9338	1.00082	0.997984	0.987104	7186	7468	7129	0.983844	0.973791	0.977781	0.995301	0.978472	0.986887	0.0107788		9786	9774	9519	0.991891	0.987772	0.988063	7658	7750	8439	0.969613	0.986507	0.983796	0.989242	0.979972	0.984607	0.00779901		7111	7213	8080	0.78705	0.788823	0.8097	8899	8915	14095	0.846959	0.841514	0.835556	0.805739	0.841343	0.823541
5.66667	9794	9872	9370	0.998776	0.99486	0.990486	7214	7412	7155	0.987678	0.966488	0.981347	0.994708	0.978504	0.986606	0.0115311		9834	9743	9529	0.996757	0.984639	0.989101	7717	7686	8474	0.977083	0.97836	0.987876	0.990165	0.981106	0.985636	0.00731813		7070	7167	8058	0.782512	0.783793	0.807496	8811	8829	14128	0.838584	0.833396	0.837513	0.800934	0.836498	0.818716
6	9799	9821	9338	0.999286	0.989721	0.987104	7090	7421	7094	0.970701	0.967662	0.97298	0.992037	0.970448	0.981242	0.0126145		9834	9771	9522	0.996757	0.987468	0.988375	7656	7727	8431	0.969359	0.983579	0.982863	0.990866	0.978601	0.984734	0.00901649		7015	7125	7991	0.776425	0.779199	0.800782	8677	8794	13956	0.82583	0.830093	0.827316	0.794457	0.827746	0.811102
6.33333	9789	9861	9324	0.998266	0.993752	0.985624	7085	7391	7105	0.970016	0.96375	0.974489	0.992547	0.969419	0.980983	0.013731		9806	9788	9493	0.993919	0.989186	0.985364	7626	7665	8398	0.965561	0.975687	0.979016	0.98949	0.973421	0.981456	0.0102199		6941	7043	7926	0.768235	0.770232	0.794268	8596	8732	13838	0.818121	0.82424	0.820321	0.786454	0.820894	0.803674
6.66667	9792	9859	9329	0.998572	0.99355	0.986152	7089	7337	7140	0.970564	0.956709	0.97929	0.992758	0.968854	0.980806	0.0154565		9809	9752	9486	0.994223	0.985548	0.984638	7655	7673	8401	0.969233	0.976706	0.979366	0.988136	0.975101	0.981619	0.00855616		6897	6993	7866	0.763365	0.764764	0.788255	8529	8624	13591	0.811745	0.814046	0.805679	0.779539	0.81049	0.795015
7	9764	9858	9260	0.995717	0.99345	0.978858	7124	7387	7065	0.975356	0.963229	0.969003	0.989342	0.969196	0.979269	0.0130368		9821	9771	9471	0.995439	0.987468	0.983081	7599	7684	8374	0.962142	0.978106	0.976218	0.988663	0.972155	0.980409	0.0113085		6862	6930	7824	0.759491	0.757874	0.784046	8494	8542	13539	0.808413	0.806305	0.802596	0.774379	0.805772	0.790075
7.33333	9768	9848	9259	0.996125	0.992442	0.978753	7041	7355	7076	0.963992	0.959056	0.970512	0.989106	0.96452	0.976813	0.015102		9774	9742	9430	0.990675	0.984538	0.978825	7581	7685	8349	0.959863	0.978233	0.973304	0.984679	0.970467	0.977573	0.0105265		6799	6911	7738	0.752518	0.755796	0.775428	8414	8475	13539	0.800799	0.799981	0.802596	0.769813	0.801126	0.785469
7.66667	9742	9842	9252	0.993473	0.991837	0.978013	7045	7294	7035	0.96454	0.951102	0.964888	0.987774	0.960177	0.973976	0.0167947		9775	9723	9453	0.990776	0.982617	0.981212	7549	7630	8401	0.955812	0.971232	0.979366	0.984869	0.968803	0.976836	0.012056		6755	6838	7707	0.747648	0.747813	0.772322	8296	8359	13376	0.789569	0.789032	0.792934	0.761991	0.790511	0.776251
8	9746	9815	9269	0.993881	0.989116	0.97981	7016	7302	7018	0.96057	0.952145	0.962557	0.987602	0.958424	0.973013	0.0169744		9801	9772	9460	0.993412	0.987569	0.981939	7600	7594	8361	0.962269	0.96665	0.974703	0.98764	0.967874	0.977757	0.0120948		6715	6788	7677	0.743221	0.742345	0.769316	8268	8361	13346	0.786904	0.78922	0.791155	0.75822	0.789093	0.773656
8.33333	9741	9843	9228	0.993371	0.991938	0.975476	7066	7302	7035	0.967415	0.952145	0.964888	0.986928	0.961483	0.974206	0.0161429		9753	9757	9438	0.988547	0.986054	0.979655	7617	7574	8324	0.964421	0.964104	0.970389	0.984752	0.966305	0.975528	0.0107478		6659	6760	7641	0.737023	0.739283	0.765708	8231	8245	13148	0.783383	0.778271	0.779418	0.752221	0.780357	0.766289
8.66667	9716	9804	9214	0.990822	0.988008	0.973996	7055	7277	6995	0.965909	0.948885	0.959402	0.984275	0.958065	0.97117	0.0163736		9800	9775	9407	0.99331	0.987873	0.976438	7597	7592	8356	0.961889	0.966395	0.97412	0.985874	0.967468	0.976671	0.0121079		6611	6744	7585	0.73171	0.737533	0.760096	8107	8250	13173	0.771581	0.778743	0.7809	0.748772	0.777074	0.762923
9	9712	9798	9229	0.990414	0.987403	0.975581	7054	7321	7006	0.965772	0.954623	0.960911	0.984466	0.960435	0.972451	0.0145029		9748	9729	9416	0.98804	0.983224	0.977372	7593	7531	8274	0.961383	0.95863	0.964561	0.982878	0.961524	0.972201	0.0123181		6585	6648	7540	0.728832	0.727034	0.755587	8036	8134	13105	0.764823	0.767793	0.776869	0.741898	0.769828	0.755863
9.33333	9679	9788	9225	0.987049	0.986395	0.975159	6979	7297	7002	0.955504	0.951493	0.960362	0.982868	0.955786	0.969327	0.0156773		9775	9743	9409	0.990776	0.984639	0.976645	7512	7532	8302	0.951127	0.958758	0.967825	0.98402	0.959236	0.971628	0.0152415		6540	6638	7520	0.723852	0.725941	0.753583	7969	8055	12990	0.758447	0.760336	0.770052	0.737579	0.762945	0.750262
9.66667	9702	9804	9196	0.989394	0.988008	0.972093	7062	7295	7006	0.966867	0.951232	0.960911	0.983165	0.95967	0.971418	0.0150824		9754	9721	9416	0.988648	0.982415	0.977372	7563	7549	8300	0.957584	0.960922	0.967592	0.982812	0.962032	0.972422	0.0123564		6518	6586	7480	0.721417	0.720254	0.749574	7933	7991	12861	0.75502	0.754295	0.762404	0.73297	0.75724	0.745105
10	9699	9832	9199	0.989088	0.990829	0.97241	6931	7306	6994	0.948932	0.952667	0.959265	0.984109	0.953621	0.968865	0.0181981		9796	9730	9382	0.992905	0.983325	0.973843	7477	7489	8270	0.946695	0.953284	0.964094	0.983357	0.954691	0.969024	0.0177124		6469	6588	7460	0.715993	0.720472	0.74757	7891	7971	12789	0.751023	0.752407	0.758136	0.730107	0.753855	0.741981
10.3333	9671	9789	9171	0.986233	0.986496	0.96945	6987	7322	6947	0.956599	0.954753	0.952819	0.980726	0.954724	0.967725	0.0155701		9748	9744	9384	0.98804	0.98474	0.97405	7513	7453	8227	0.951253	0.948702	0.959081	0.982277	0.953012	0.967644	0.0170298		6431	6509	7402	0.711787	0.711833	0.741758	7842	7897	12675	0.74636	0.745422	0.751378	0.72378	0.74772	0.73575
10.6667	9685	9764	9163	0.987661	0.983977	0.968605	7015	7284	6959	0.960433	0.949798	0.954464	0.980081	0.954898	0.967489	0.0155717		9739	9719	9386	0.987128	0.982213	0.974258	7481	7485	8305	0.947202	0.952775	0.968174	0.9812	0.95605	0.968625	0.0159317		6400	6487	7368	0.708356	0.709427	0.738351	7784	7880	12570	0.740839	0.743817	0.745154	0.720351	0.74327	0.731811
11	9658	9783	9165	0.984907	0.985891	0.968816	6978	7250	6927	0.955367	0.945364	0.950075	0.979872	0.950269	0.96507	0.0175976		9720	9701	9372	0.985202	0.980394	0.972805	7502	7433	8202	0.949861	0.946156	0.956167	0.979467	0.950728	0.965097	0.0165425		6374	6444	7335	0.705479	0.704724	0.735044	7753	7805	12667	0.737889	0.736738	0.750904	0.717349	0.741844	0.729596
11.3333	9733	9839	9167	0.992556	0.991535	0.969027	6949	7259	6949	0.951396	0.946538	0.953093	0.984373	0.950342	0.967358	0.0205619		9772	9703	9369	0.990472	0.980596	0.972493	7508	7435	8194	0.95062	0.94641	0.955234	0.981187	0.950755	0.965971	0.0178342		6333	6423	7331	0.700941	0.702428	0.734643	7646	7728	12446	0.727705	0.72947	0.737803	0.711676	0.731659	0.721668
11.6667	9708	9782	9166	0.990006	0.985791	0.968922	6983	7281	6948	0.956051	0.949407	0.952956	0.981573	0.952805	0.967189	0.0173924		9682	9700	9376	0.98135	0.980293	0.97322	7440	7527	8201	0.942011	0.958121	0.95605	0.978288	0.952061	0.965174	0.0156494		6311	6404	7279	0.698506	0.70035	0.729432	7644	7723	12486	0.727515	0.728998	0.740174	0.710362	0.732229	0.721295
12	9714	9790	9131	0.990618	0.986597	0.965222	6964	7242	6930	0.95345	0.944321	0.950487	0.980812	0.949419	0.965116	0.0194644		9719	9742	9361	0.9851	0.984538	0.971663	7463	7484	8151	0.944923	0.952648	0.950221	0.980434	0.949264	0.964849	0.0179113		6283	6352	7290	0.695407	0.694663	0.730534	7612	7609	12313	0.724469	0.718237	0.729919	0.704759	0.724208	0.714484
12.3333	9671	9780	9088	0.986233	0.985589	0.960677	6978	7182	6916	0.955367	0.936498	0.948567	0.977499	0.94681	0.962155	0.0201003		9692	9675	9330	0.982364	0.977767	0.968445	7433	7439	8199	0.941124	0.94692	0.955817	0.976192	0.947954	0.962073	0.0167703		6286	6344	7233	0.695739	0.693788	0.724822	7589	7595	12260	0.72228	0.716915	0.726777	0.703839	0.721991	0.712915
12.6667	9677	9790	9071	0.986845	0.986597	0.958879	6948	7247	6918	0.95126	0.944973	0.948841	0.97744	0.948358	0.962899	0.019003		9707	9701	9351	0.983884	0.980394	0.970625	7420	7423	8135	0.939478	0.944883	0.948356	0.978301	0.944239	0.96127	0.019364		6211	6295	7214	0.687438	0.68843	0.722918	7569	7541	12205	0.720377	0.711818	0.723517	0.698146	0.71857	0.708358
13	9638	9762	9075	0.982868	0.983775	0.959302	6944	7206	6919	0.950712	0.939627	0.948978	0.975315	0.946439	0.960877	0.0184762		9712	9677	9319	0.984391	0.977969	0.967303	7495	7420	8180	0.948974	0.944501	0.953602	0.976554	0.949026	0.96279	0.0162919		6195	6249	7176	0.685667	0.683399	0.71911	7476	7462	12129	0.711526	0.704361	0.719011	0.693566	0.711633	0.702599
13.3333	9654	9765	9066	0.984499	0.984077	0.958351	6938	7136	6911	0.94989	0.930499	0.947881	0.975643	0.942757	0.9592	0.0214391		9702	9687	9323	0.983377	0.978979	0.967718	7416	7400	8177	0.938972	0.941955	0.953253	0.976692	0.944727	0.960709	0.0188499		6159	6264	7131	0.681682	0.685039	0.714601	7427	7455	12118	0.706862	0.7037	0.718359	0.692121	0.70964	0.700881
13.6667	9664	9740	9064	0.985519	0.981558	0.95814	6925	7131	6886	0.948111	0.929847	0.944452	0.975072	0.940803	0.957938	0.0218458		9688	9679	9296	0.981958	0.978171	0.964916	7437	7435	8136	0.941631	0.94641	0.948473	0.975015	0.945505	0.96026	0.017269		6146	6226	7111	0.680243	0.680884	0.712596	7344	7433	11970	0.698963	0.701624	0.709586	0.688173	0.703391	0.695782
14	9647	9701	9059	0.983785	0.977628	0.957611	6932	7185	6827	0.949069	0.936889	0.93636	0.973008	0.940773	0.95689	0.0201824		9683	9671	9292	0.981451	0.977362	0.964501	7395	7385	8087	0.936313	0.940046	0.942761	0.974438	0.939706	0.957072	0.0199343		6130	6200	7100	0.678473	0.67804	0.711494	7339	7389	11964	0.698487	0.69747	0.70923	0.686081	0.701729	0.693905
14.3333	9646	9743	9043	0.983683	0.98186	0.95592	6924	7195	6841	0.947974	0.938193	0.93828	0.973821	0.941482	0.957652	0.0205635		9702	9693	9303	0.983377	0.979586	0.965643	7421	7358	8067	0.939605	0.936609	0.940429	0.976202	0.938881	0.957541	0.0213157		6114	6149	7078	0.676702	0.672463	0.70929	7298	7369	12004	0.694585	0.695582	0.711601	0.683251	0.700589	0.69192
14.6667	9640	9699	9042	0.983072	0.977426	0.955814	6943	7118	6878	0.950575	0.928152	0.943355	0.972104	0.940694	0.956399	0.0207647		9674	9698	9269	0.980539	0.980091	0.962113	7421	7402	8077	0.939605	0.94221	0.941595	0.974248	0.941137	0.957692	0.019335		6065	6153	7055	0.671278	0.6729	0.706985	7302	7327	11911	0.694965	0.691618	0.706088	0.680579	0.697557	0.689068
15	9644	9698	9043	0.98348	0.977325	0.95592	6892	7128	6846	0.943593	0.929456	0.938966	0.972242	0.937338	0.95479	0.0216785		9669	9659	9283	0.980032	0.97615	0.963567	7332	7403	8068	0.928336	0.942337	0.940546	0.97325	0.937073	0.955161	0.0211064		6059	6122	7066	0.670614	0.66951	0.708087	7221	7291	11861	0.687256	0.68822	0.703124	0.677664	0.692867	0.685265
15.3333	9644	9706	9017	0.98348	0.978132	0.953171	6904	7134	6871	0.945235	0.930239	0.942395	0.971594	0.93929	0.955442	0.0210508		9689	9703	9255	0.98206	0.980596	0.96066	7323	7321	8088	0.927197	0.931899	0.942877	0.974439	0.933991	0.954215	0.0239556		6028	6109	7043	0.667183	0.668088	0.705782	7235	7301	11762	0.688589	0.689164	0.697255	0.675647	0.691669	0.683658
15.6667	9643	9697	8997	0.983378	0.977225	0.951057	6873	7072	6832	0.940991	0.922154	0.937046	0.970553	0.933397	0.951975	0.0239053		9665	9624	9242	0.979627	0.972612	0.959311	7382	7366	8093	0.934667	0.937627	0.94346	0.970517	0.938585	0.954551	0.0188811		6004	6078	6993	0.664527	0.664698	0.700772	7181	7225	11777	0.683449	0.68199	0.698145	0.672362	0.687861	0.680112
16	9647	9681	9018	0.983785	0.975612	0.953277	6891	7074	6782	0.943456	0.922415	0.930188	0.970892	0.932019	0.951456	0.0244612		9690	9599	9241	0.982161	0.970086	0.959207	7407	7336	8068	0.937832	0.933809	0.940546	0.970485	0.937395	0.95394	0.0196418		5995	6035	6975	0.663531	0.659996	0.698968	7181	7185	11688	0.683449	0.678214	0.692869	0.669457	0.684844	0.67715
16.3333	9633	9677	8960	0.982358	0.975209	0.947146	6864	7054	6818	0.939759	0.919807	0.935125	0.968238	0.931564	0.949901	0.0242006		9710	9593	9223	0.984188	0.96948	0.957339	7340	7295	8036	0.929349	0.92859	0.936815	0.970335	0.931585	0.95096	0.0230448		5985	6038	6968	0.662424	0.660324	0.698266	7073	7196	11690	0.67317	0.679252	0.692987	0.668184	0.681803	0.674993
16.6667	9668	9673	8978	0.985927	0.974806	0.949049	6854	7067	6805	0.93839	0.921502	0.933342	0.969927	0.931078	0.950503	0.0250195		9680	9622	9215	0.981147	0.97241	0.956508	7358	7337	8007	0.931628	0.933936	0.933434	0.970022	0.932999	0.951511	0.0217763		5959	6043	6940	0.659546	0.660871	0.69546	7058	7167	11645	0.671743	0.676515	0.69032	0.666647	0.679526	0.673087
17	9586	9677	8993	0.977565	0.975209	0.950634	6874	7058	6823	0.941128	0.920329	0.935811	0.967803	0.932423	0.950113	0.02261		9657	9590	9211	0.978816	0.969176	0.956093	7355	7291	8005	0.931248	0.92808	0.933201	0.968028	0.930843	0.949436	0.0216684		5938	6017	6922	0.657222	0.658027	0.693657	7063	7155	11629	0.672219	0.675382	0.689371	0.664747	0.678991	0.671869
17.3333	9650	9714	8983	0.984091	0.978938	0.949577	6858	7117	6803	0.938938	0.928022	0.933068	0.970869	0.933343	0.952106	0.0239387		9657	9621	9210	0.978816	0.972309	0.955989	7314	7297	8009	0.926057	0.928844	0.933668	0.969038	0.929523	0.949281	0.0230148		5929	6001	6928	0.656226	0.656277	0.694258	7000	7060	11530	0.666223	0.666415	0.683502	0.661517	0.672047	0.666782
17.6667	9629	9656	9001	0.98195	0.973093	0.95148	6860	7114	6794	0.939211	0.927631	0.931834	0.968841	0.932892	0.950866	0.0223542		9662	9598	9205	0.979323	0.969985	0.95547	7329	7309	8005	0.927956	0.930372	0.933201	0.968259	0.93051	0.949385	0.0220919		5891	5976	6903	0.65202	0.653543	0.691753	7018	7069	11492	0.667936	0.667264	0.68125	0.659238	0.67215	0.665694
18	9647	9685	8950	0.983785	0.976015	0.946089	6851	7069	6756	0.937979	0.921763	0.926622	0.96863	0.928788	0.948709	0.0257368		9630	9554	9192	0.976079	0.965538	0.954121	7355	7272	7985	0.931248	0.925662	0.93087	0.965246	0.92926	0.947253	0.0209915		5873	5930	6852	0.650028	0.648513	0.686642	6967	7010	11482	0.663082	0.661695	0.680657	0.655673	0.668478	0.662075
18.3333	9618	9668	8971	0.980828	0.974302	0.948309	6856	7121	6797	0.938664	0.928543	0.932245	0.967813	0.933151	0.950482	0.0221204		9636	9557	9164	0.976688	0.965841	0.951214	7264	7287	7994	0.919727	0.927571	0.931919	0.964581	0.926406	0.945493	0.0227563		5872	5935	6858	0.649917	0.649059	0.687243	6941	7069	11417	0.660607	0.667264	0.676804	0.655734	0.668225	0.661979
18.6667	9637	9653	8950	0.982766	0.97279	0.946089	6814	7060	6775	0.932913	0.920589	0.929228	0.967215	0.927577	0.947396	0.0251238		9643	9589	9193	0.977397	0.969075	0.954225	7244	7261	7920	0.917194	0.924262	0.923292	0.966899	0.921583	0.944241	0.0260204		5832	5907	6804	0.64549	0.645997	0.681832	6931	7008	11367	0.659655	0.661507	0.67384	0.652163	0.665001	0.658582
19	9592	9650	8941	0.978177	0.972488	0.945137	6834	7095	6719	0.935652	0.925153	0.921547	0.965267	0.927451	0.946359	0.0239856		9643	9541	9188	0.977397	0.964224	0.953706	7332	7258	7985	0.928336	0.92388	0.93087	0.965109	0.927695	0.946402	0.0219388		5859	5896	6793	0.648478	0.644794	0.68073	6878	6969	11289	0.654611	0.657825	0.669216	0.651274	0.660551	0.655913
19.3333	9640	9664	8895	0.983072	0.973899	0.940275	6812	7081	6761	0.93264	0.923328	0.927308	0.965748	0.927758	0.946753	0.0253928		9683	9587	9183	0.981451	0.968873	0.953187	7253	7261	8017	0.918334	0.924262	0.9346	0.967837	0.925732	0.946784	0.0252819		5818	5885	6810	0.64394	0.643591	0.682433	6887	6919	11356	0.655468	0.653106	0.673188	0.649373	0.660587	0.65498
19.6667	9621	9697	8887	0.981134	0.977225	0.939429	6794	7019	6746	0.930175	0.915243	0.92525	0.965929	0.923556	0.944743	0.0278209		9661	9549	9132	0.979222	0.965033	0.947893	7278	7273	7973	0.921499	0.925789	0.929471	0.964049	0.925586	0.944818	0.0234227		5782	5855	6791	0.639956	0.640311	0.680529	6829	6882	11303	0.649948	0.649613	0.670046	0.645601	0.656535	0.651068
20	9605	9677	8862	0.979502	0.975209	0.936786	6824	7039	6783	0.934283	0.917851	0.930325	0.963833	0.927486	0.945659	0.0254367		9641	9580	9150	0.977194	0.968166	0.949761	7299	7239	7914	0.924158	0.921461	0.922593	0.96504	0.922737	0.943889	0.0248151		5775	5847	6771	0.639181	0.639436	0.678525	6835	6909	11283	0.650519	0.652162	0.66886	0.645266	0.65718	0.651223
[truncated: 49 more columns]

## Sheet: Fig. 1c accumulation ECF-CbrT
Figure 1	Fluorescence based transport assay for cobalamin.
Figure 1c	Accumulation of cobalamin into liposomes reconstituted with ECF-CbrT.
	Import activity (ATPin)																	Export activity (ATPout)																		no activitity (ADPout)
	ATPin																	ATPout																		ADPout
	Experiment 1						Experiment 2											Experiment 1						Experiment 2												Experiment 1						Experiment 2
	raw data			normalized			raw data			normalized			Exp. 1	Exp. 2				raw data			normalized			raw data			normalized			Exp. 1	Exp. 2					raw data			normalized			raw data			normalized			Exp. 1	Exp. 2
Time (min)	(1/3)	(2/3)	(3/3)	(1/3)	(2/3)	(3/3)	(1/3)	(2/3)	(3/3)	(1/3)	(2/3)	(3/3)	Mean	Mean	Mean	SD		(1/3)	(2/3)	(3/3)	(1/3)	(2/3)	(3/3)	(1/3)	(2/3)	(3/3)	(1/3)	(2/3)	(3/3)	Mean	Mean	Mean	SD			(1/3)	(2/3)	(3/3)	(1/3)	(2/3)	(3/3)	(1/3)	(2/3)	(3/3)	(1/3)	(2/3)	(3/3)	Mean	Mean
0	10193	10008	10955	1	1	1	7866	8114	9065	1	1	1	1	1	1	0		2135	2164	4057	1	1	1	1204	1200	1183	1	1	1	1	1	1	0			1303	1280	1298	1	1	1	4103	4082	2796	1	1	1	1	1
0.333333	10042	9886	10885	0.985186	0.98781	0.99361	7879	8089	8935	1.00165	0.996919	0.985659	0.988869	0.994744	0.991806	0.00669229		2178	2179	4060	1.02014	1.00693	1.00074	1192	1208	1185	0.990033	1.00667	1.00169	1.00927	0.999464	1.00437	0.00986356			1312	1269	1297	1.00691	0.991406	0.99923	4160	4084	2809	1.01389	1.00049	1.00465	0.999181	1.00634
0.666667	10165	9866	10937	0.997253	0.985811	0.998357	7783	7971	8833	0.989448	0.982376	0.974407	0.993807	0.982077	0.987942	0.00912302		2192	2200	4076	1.0267	1.01664	1.00468	1193	1198	1183	0.990864	0.998333	1	1.01601	0.996399	1.0062	0.0131673			1331	1260	1299	1.02149	0.984375	1.00077	4117	4131	2786	1.00341	1.012	0.996423	1.00221	1.00395
1	10082	9843	10801	0.98911	0.983513	0.985942	7805	7907	8921	0.992245	0.974489	0.984115	0.986189	0.983616	0.984902	0.00606137		2170	2156	4064	1.01639	0.996303	1.00173	1216	1192	1193	1.00997	0.993333	1.00845	1.00481	1.00392	1.00436	0.0087913			1323	1283	1271	1.01535	1.00234	0.979199	4085	4107	2810	0.995613	1.00612	1.00501	0.998964	1.00225
1.33333	10063	9825	10924	0.987246	0.981715	0.99717	7699	7863	8885	0.978769	0.969066	0.980143	0.98871	0.975993	0.982352	0.00936136		2170	2166	4085	1.01639	1.00092	1.0069	1172	1206	1180	0.973422	1.005	0.997464	1.00807	0.991962	1.00002	0.0145262			1310	1286	1304	1.00537	1.00469	1.00462	4116	4097	2790	1.00317	1.00367	0.997854	1.00489	1.00157
1.66667	10088	9738	10851	0.989699	0.973022	0.990507	7763	7755	8815	0.986906	0.955755	0.972421	0.984409	0.971694	0.978052	0.0135889		2162	2157	4067	1.01265	0.996765	1.00246	1210	1218	1209	1.00498	1.015	1.02198	1.00396	1.01399	1.00897	0.0092331			1333	1269	1302	1.02302	0.991406	1.00308	4111	4123	2784	1.00195	1.01004	0.995708	1.00584	1.00257
2	10036	9706	10713	0.984597	0.969824	0.97791	7622	7747	8763	0.96898	0.95477	0.966685	0.977444	0.963478	0.970461	0.0101823		2190	2179	4056	1.02576	1.00693	0.999754	1215	1183	1206	1.00914	0.985833	1.01944	1.01082	1.0048	1.00781	0.0141983			1317	1282	1293	1.01074	1.00156	0.996148	4090	4058	2793	0.996832	0.994121	0.998927	1.00282	0.996626
2.33333	10000	9612	10810	0.981065	0.960432	0.986764	7675	7787	8830	0.975718	0.959699	0.974076	0.976087	0.969831	0.972959	0.0109353		2168	2171	4062	1.01546	1.00323	1.00123	1205	1178	1206	1.00083	0.981667	1.01944	1.00664	1.00065	1.00364	0.0133118			1321	1272	1324	1.01381	0.99375	1.02003	4081	4089	2782	0.994638	1.00171	0.994993	1.0092	0.997115
2.66667	9909	9664	10684	0.972138	0.965627	0.975262	7578	7626	8710	0.963387	0.939857	0.960838	0.971009	0.954694	0.962852	0.0124984		2159	2169	4051	1.01124	1.00231	0.998521	1219	1190	1229	1.01246	0.991667	1.03888	1.00402	1.01434	1.00918	0.0165218			1333	1268	1306	1.02302	0.990625	1.00616	4093	4096	2779	0.997563	1.00343	0.99392	1.0066	0.998304
3	9916	9527	10689	0.972824	0.951938	0.975719	7531	7628	8756	0.957412	0.940104	0.965913	0.966827	0.954476	0.960652	0.013502		2167	2181	4097	1.01499	1.00786	1.00986	1184	1210	1208	0.983389	1.00833	1.02113	1.0109	1.00428	1.00759	0.0128811			1294	1280	1322	0.993093	1	1.01849	4075	4083	2760	0.993176	1.00024	0.987124	1.00386	0.993515
3.33333	9880	9546	10763	0.969293	0.953837	0.982474	7529	7564	8690	0.957157	0.932216	0.958632	0.968534	0.949335	0.958935	0.0167601		2151	2171	4050	1.00749	1.00323	0.998275	1225	1210	1211	1.01744	1.00833	1.02367	1.003	1.01648	1.00974	0.00931796			1340	1286	1318	1.0284	1.00469	1.01541	4072	4094	2784	0.992445	1.00294	0.995708	1.01616	0.997031
3.66667	9715	9506	10641	0.953105	0.94984	0.971337	7419	7509	8617	0.943173	0.925438	0.950579	0.958094	0.93973	0.948912	0.0148869		2152	2158	4069	1.00796	0.997227	1.00296	1210	1210	1206	1.00498	1.00833	1.01944	1.00272	1.01092	1.00682	0.00739217			1343	1277	1287	1.0307	0.997656	0.991525	4069	4093	2788	0.991713	1.00269	0.997139	1.00663	0.997182
4	9826	9464	10658	0.963995	0.945643	0.972889	7412	7467	8537	0.942283	0.920261	0.941754	0.960842	0.934766	0.947804	0.0185567		2150	2181	4066	1.00703	1.00786	1.00222	1205	1194	1213	1.00083	0.995	1.02536	1.0057	1.00706	1.00638	0.0103964			1327	1295	1324	1.01842	1.01172	1.02003	4089	4044	2802	0.996588	0.990691	1.00215	1.01672	0.996475
4.33333	9796	9373	10501	0.961052	0.936551	0.958558	7298	7487	8590	0.92779	0.922726	0.947601	0.952053	0.932706	0.94238	0.0159419		2154	2189	4090	1.0089	1.01155	1.00813	1203	1214	1195	0.999169	1.01167	1.01014	1.00953	1.00699	1.00826	0.0046703			1338	1272	1309	1.02686	0.99375	1.00847	4068	4100	2792	0.99147	1.00441	0.998569	1.0097	0.99815
4.66667	9719	9441	10504	0.953497	0.943345	0.958832	7294	7436	8509	0.927282	0.916441	0.938665	0.951891	0.927463	0.939677	0.0159119		2199	2182	4093	1.02998	1.00832	1.00887	1203	1210	1208	0.999169	1.00833	1.02113	1.01572	1.00955	1.01263	0.011005			1336	1295	1318	1.02533	1.01172	1.01541	4071	4068	2779	0.992201	0.99657	0.99392	1.01748	0.99423
5	9596	9454	10590	0.94143	0.944644	0.966682	7256	7405	8447	0.922451	0.91262	0.931826	0.950919	0.922299	0.936609	0.0189261		2151	2166	4047	1.00749	1.00092	0.997535	1207	1195	1203	1.00249	0.995833	1.01691	1.00198	1.00508	1.00353	0.00771598			1320	1267	1311	1.01305	0.989844	1.01002	4044	4039	2791	0.98562	0.989466	0.998212	1.0043	0.991099
5.33333	9610	9342	10471	0.942804	0.933453	0.955819	7239	7387	8418	0.92029	0.910402	0.928627	0.944025	0.919773	0.931899	0.0161315		2188	2185	4079	1.02482	1.0097	1.00542	1192	1218	1220	0.990033	1.015	1.03128	1.01332	1.0121	1.01271	0.0146498			1327	1297	1315	1.01842	1.01328	1.0131	4048	4059	2794	0.986595	0.994366	0.999285	1.01493	0.993415
5.66667	9512	9272	10444	0.933189	0.926459	0.953355	7209	7346	8310	0.916476	0.905349	0.916713	0.937668	0.912846	0.925257	0.016735		2150	2143	4073	1.00703	0.990296	1.00394	1206	1217	1215	1.00166	1.01417	1.02705	1.00042	1.01429	1.00736	0.0124054			1325	1303	1295	1.01688	1.01797	0.997689	4038	4025	2769	0.984158	0.986036	0.990343	1.01085	0.986846
6	9508	9383	10389	0.932797	0.93755	0.948334	7168	7348	8347	0.911264	0.905595	0.920794	0.93956	0.912551	0.926056	0.0163646		2161	2153	4074	1.01218	0.994917	1.00419	1228	1210	1210	1.01993	1.00833	1.02282	1.00376	1.01703	1.0104	0.0103048			1324	1296	1306	1.01612	1.0125	1.00616	4089	4053	2786	0.996588	0.992896	0.996423	1.01159	0.995302
6.33333	9415	9254	10319	0.923673	0.92466	0.941944	7142	7356	8345	0.907958	0.906581	0.920574	0.930093	0.911704	0.920898	0.0129407		2162	2160	4030	1.01265	0.998152	0.993345	1229	1224	1242	1.02076	1.02	1.04987	1.00138	1.03021	1.0158	0.020144			1340	1280	1319	1.0284	1	1.01618	4074	4049	2785	0.992932	0.991916	0.996066	1.01486	0.993638
6.66667	9466	9204	10231	0.928677	0.919664	0.933911	7064	7276	8272	0.898042	0.896722	0.912521	0.927417	0.902428	0.914923	0.0154546		2156	2175	4036	1.00984	1.00508	0.994824	1216	1199	1225	1.00997	0.999167	1.0355	1.00325	1.01488	1.00906	0.014262			1344	1282	1304	1.03147	1.00156	1.00462	4061	4064	2782	0.989764	0.99559	0.994993	1.01255	0.993449
7	9363	9252	10308	0.918572	0.92446	0.94094	7067	7241	8200	0.898424	0.892408	0.904578	0.927991	0.89847	0.91323	0.0181667		2145	2138	4086	1.00468	0.987985	1.00715	1208	1224	1251	1.00332	1.02	1.05748	0.999939	1.02693	1.01344	0.0238714			1322	1283	1311	1.01458	1.00234	1.01002	4061	4038	2759	0.989764	0.989221	0.986767	1.00898	0.988584
7.33333	9409	9213	10143	0.923084	0.920564	0.925879	7028	7172	8147	0.893466	0.883904	0.898731	0.923176	0.892034	0.907605	0.0177868		2147	2148	4054	1.00562	0.992606	0.999261	1230	1206	1225	1.02159	1.005	1.0355	0.999162	1.0207	1.00993	0.0157916			1360	1295	1313	1.04375	1.01172	1.01156	4056	4038	2738	0.988545	0.989221	0.979256	1.02234	0.985674
7.66667	9248	9144	10085	0.907289	0.913669	0.920584	7039	7188	8125	0.894864	0.885876	0.896304	0.913848	0.892348	0.903098	0.0130048		2165	2143	4027	1.01405	0.990296	0.992605	1217	1214	1217	1.0108	1.01167	1.02874	0.998984	1.01707	1.00803	0.0144117			1339	1309	1317	1.02763	1.02266	1.01464	4073	3995	2768	0.992688	0.978687	0.989986	1.02164	0.98712
8	9366	9129	10035	0.918866	0.91217	0.91602	7058	7130	8034	0.897279	0.878728	0.886266	0.915685	0.887424	0.901555	0.0167015		2157	2155	4074	1.0103	0.995841	1.00419	1237	1219	1234	1.02741	1.01583	1.04311	1.00345	1.02878	1.01611	0.0169905			1338	1293	1309	1.02686	1.01016	1.00847	4047	4050	2788	0.986351	0.992161	0.997139	1.01516	0.991884
8.33333	9272	9085	10015	0.909644	0.907774	0.914194	7048	7100	8106	0.896008	0.875031	0.894208	0.910537	0.888416	0.899477	0.0143263		2148	2182	4046	1.00609	1.00832	0.997289	1225	1227	1235	1.01744	1.0225	1.04396	1.0039	1.02797	1.01593	0.0163291			1349	1283	1303	1.0353	1.00234	1.00385	4042	4039	2767	0.985133	0.989466	0.989628	1.01383	0.988076
8.66667	9202	9062	10063	0.902776	0.905476	0.918576	6967	7072	8015	0.885711	0.87158	0.88417	0.908943	0.880487	0.894715	0.0171909		2162	2144	4050	1.01265	0.990758	0.998275	1220	1236	1222	1.01329	1.03	1.03297	1.00056	1.02542	1.01299	0.0167299			1352	1299	1297	1.03761	1.01484	0.99923	4042	4021	2777	0.985133	0.985056	0.993205	1.01723	0.987798
9	9272	9011	9973	0.909644	0.90038	0.910361	6945	7097	7951	0.882914	0.874661	0.87711	0.906795	0.878228	0.892511	0.0162603		2164	2160	4061	1.01358	0.998152	1.00099	1207	1216	1232	1.00249	1.01333	1.04142	1.00424	1.01908	1.01166	0.0159539			1334	1267	1336	1.02379	0.989844	1.02928	4040	4059	2754	0.984645	0.994366	0.984979	1.0143	0.987996
9.33333	9161	8963	9956	0.898754	0.895584	0.908809	6969	7066	7928	0.885965	0.870841	0.874573	0.901049	0.877126	0.889087	0.014683		2171	2140	4009	1.01686	0.988909	0.988169	1220	1219	1217	1.01329	1.01583	1.02874	0.99798	1.01929	1.00863	0.0164521			1359	1277	1322	1.04298	0.997656	1.01849	4054	4000	2755	0.988058	0.979912	0.985336	1.01971	0.984435
9.66667	9167	8997	9809	0.899343	0.898981	0.89539	6920	7046	7943	0.879736	0.868376	0.876227	0.897905	0.874779	0.886342	0.0132618		2148	2128	4028	1.00609	0.983364	0.992852	1225	1225	1228	1.01744	1.02083	1.03804	0.994102	1.02544	1.00977	0.0198868			1356	1284	1302	1.04068	1.00313	1.00308	4015	4033	2750	0.978552	0.987996	0.983548	1.01563	0.983365
10	9163	9033	9923	0.89895	0.902578	0.905796	6974	7058	7804	0.886601	0.869855	0.860894	0.902442	0.87245	0.887446	0.0185109		2148	2125	4084	1.00609	0.981978	1.00666	1226	1218	1230	1.01827	1.015	1.03973	0.998241	1.02433	1.01129	0.018863			1368	1272	1325	1.04988	0.99375	1.0208	4054	4046	2769	0.988058	0.991181	0.990343	1.02148	0.989861
10.3333	9187	8962	9838	0.901305	0.895484	0.898037	6867	7038	7790	0.872998	0.86739	0.859349	0.898275	0.866579	0.882427	0.0179897		2118	2150	4041	0.992037	0.99353	0.996056	1234	1230	1210	1.02492	1.025	1.02282	0.993875	1.02425	1.00906	0.0167032			1348	1313	1320	1.03454	1.02578	1.01695	4022	4041	2746	0.980258	0.989956	0.982117	1.02576	0.984111
10.6667	9091	8927	9835	0.891887	0.891986	0.897764	6919	6930	7852	0.879608	0.854079	0.866189	0.893879	0.866625	0.880252	0.0171051		2124	2136	4096	0.994848	0.987061	1.00961	1221	1217	1228	1.01412	1.01417	1.03804	0.997174	1.02211	1.00964	0.017752			1360	1298	1307	1.04375	1.01406	1.00693	4012	4014	2777	0.977821	0.983341	0.993205	1.02158	0.984789
11	9052	8934	9806	0.88806	0.892686	0.895116	6854	6977	7716	0.871345	0.859872	0.851186	0.891954	0.860801	0.876378	0.0183629		2136	2122	4064	1.00047	0.980591	1.00173	1225	1237	1217	1.01744	1.03083	1.02874	0.994262	1.02567	1.00997	0.0193121			1361	1293	1321	1.04451	1.01016	1.01772	4052	4012	2782	0.98757	0.982852	0.994993	1.02413	0.988471
11.3333	9117	8878	9854	0.894437	0.88709	0.899498	6813	6939	7726	0.866133	0.855189	0.852289	0.893675	0.85787	0.875773	0.0205303		2144	2107	4058	1.00422	0.97366	1.00025	1198	1241	1230	0.995017	1.03417	1.03973	0.992707	1.02297	1.00784	0.0249542			1360	1302	1314	1.04375	1.01719	1.01233	3999	3997	2772	0.974653	0.979177	0.991416	1.02442	0.981749
11.6667	9144	8784	9797	0.897086	0.877698	0.894295	6757	6945	7708	0.859013	0.855928	0.850303	0.889693	0.855082	0.872387	0.0202763		2143	2129	4077	1.00375	0.983826	1.00493	1238	1231	1210	1.02824	1.02583	1.02282	0.997501	1.02563	1.01157	0.0172218			1370	1296	1313	1.05142	1.0125	1.01156	4029	4039	2798	0.981964	0.989466	1.00072	1.02516	0.990715
12	9074	8777	9719	0.890219	0.876998	0.887175	6794	6938	7742	0.863717	0.855065	0.854054	0.884797	0.857612	0.871205	0.0158798		2122	2139	4066	0.993911	0.988447	1.00222	1226	1232	1243	1.01827	1.02667	1.05072	0.994859	1.03189	1.01337	0.0233234			1340	1323	1309	1.0284	1.03359	1.00847	4014	3968	2748	0.978309	0.972073	0.982833	1.02349	0.977738
12.3333	9097	8746	9680	0.892475	0.873901	0.883615	6778	6854	7613	0.861683	0.844713	0.839823	0.88333	0.84874	0.866035	0.0211217		2119	2101	4073	0.992506	0.970887	1.00394	1225	1220	1225	1.01744	1.01667	1.0355	0.989112	1.0232	1.00616	0.0225131			1356	1320	1322	1.04068	1.03125	1.01849	4062	4048	2763	0.990007	0.991671	0.988197	1.03014	0.989958
12.6667	9070	8802	9575	0.889826	0.879496	0.87403	6812	6798	7617	0.866006	0.837811	0.840265	0.881118	0.848027	0.864572	0.0212557		2119	2122	4058	0.992506	0.980591	1.00025	1235	1226	1219	1.02575	1.02167	1.03043	0.991115	1.02595	1.00853	0.0202713			1333	1298	1325	1.02302	1.01406	1.0208	4046	4071	2781	0.986108	0.997305	0.994635	1.0193	0.992683
13	9000	8699	9633	0.882959	0.869205	0.879325	6691	6820	7625	0.850623	0.840523	0.841147	0.877163	0.844098	0.86063	0.0190032		2139	2119	4090	1.00187	0.979205	1.00813	1228	1228	1213	1.01993	1.02333	1.02536	0.996404	1.02288	1.00964	0.0174896			1356	1286	1323	1.04068	1.00469	1.01926	4046	4007	2755	0.986108	0.981627	0.985336	1.02154	0.984357
13.3333	8927	8739	9652	0.875797	0.873201	0.881059	6729	6779	7511	0.855454	0.83547	0.828571	0.876686	0.839832	0.858259	0.0221778		2122	2122	4029	0.993911	0.980591	0.993098	1237	1220	1229	1.02741	1.01667	1.03888	0.9892	1.02765	1.00843	0.0226995			1361	1287	1328	1.04451	1.00547	1.02311	4039	4049	2789	0.984402	0.991916	0.997496	1.02436	0.991271
13.6667	8872	8763	9687	0.870401	0.8756	0.884254	6703	6648	7603	0.852148	0.819325	0.83872	0.876752	0.836731	0.856741	0.024678		2106	2131	4014	0.986417	0.98475	0.989401	1232	1216	1228	1.02326	1.01333	1.03804	0.986856	1.02488	1.00587	0.0223092			1369	1315	1310	1.05065	1.02734	1.00924	4002	3962	2725	0.975384	0.970603	0.974607	1.02908	0.973531
14	8869	8695	9489	0.870107	0.868805	0.86618	6678	6826	7540	0.84897	0.841262	0.831771	0.868364	0.840668	0.854516	0.0161683		2114	2119	4034	0.990164	0.979205	0.994331	1232	1222	1225	1.02326	1.01833	1.0355	0.9879	1.0257	1.0068	0.0220063			1375	1300	1327	1.05526	1.01562	1.02234	4074	3980	2751	0.992932	0.975012	0.983906	1.03107	0.98395
14.3333	8868	8759	9580	0.870009	0.8752	0.874487	6691	6823	7533	0.850623	0.840892	0.830998	0.873232	0.840838	0.857035	0.0188809		2134	2122	4058	0.999532	0.980591	1.00025	1238	1225	1223	1.02824	1.02083	1.03381	0.993457	1.02763	1.01054	0.0204199			1379	1301	1320	1.05833	1.01641	1.01695	3987	3994	2739	0.971728	0.978442	0.979614	1.03056	0.976595
14.6667	8840	8689	9529	0.867262	0.868205	0.869831	6694	6760	7471	0.851004	0.833128	0.824159	0.868433	0.836097	0.852265	0.0197248		2151	2099	4072	1.00749	0.969963	1.0037	1223	1211	1201	1.01578	1.00917	1.01522	0.993718	1.01339	1.00355	0.0170932			1345	1332	1329	1.03223	1.04062	1.02388	4020	4039	2745	0.979771	0.989466	0.98176	1.03225	0.983666
15	8848	8655	9435	0.868047	0.864808	0.861251	6576	6713	7505	0.836003	0.827335	0.82791	0.864702	0.830416	0.847559	0.0191487		2117	2116	4050	0.991569	0.977819	0.998275	1238	1214	1212	1.02824	1.01167	1.02451	0.989221	1.02147	1.00535	0.0196419			1352	1303	1333	1.03761	1.01797	1.02696	3976	3980	2768	0.969047	0.975012	0.989986	1.02751	0.978015
15.3333	8796	8609	9466	0.862945	0.860212	0.86408	6641	6752	7463	0.844266	0.832142	0.823276	0.862412	0.833228	0.84782	0.017364		2115	2143	4025	0.990632	0.990296	0.992112	1220	1217	1216	1.01329	1.01417	1.0279	0.991013	1.01845	1.00473	0.0159074			1364	1304	1311	1.04682	1.01875	1.01002	4015	4018	2768	0.978552	0.984321	0.989986	1.02519	0.984286
15.6667	8829	8653	9532	0.866183	0.864608	0.870105	6676	6720	7522	0.848716	0.828198	0.829785	0.866965	0.835566	0.851266	0.0187376		2126	2086	4064	0.995785	0.963956	1.00173	1231	1228	1203	1.02243	1.02333	1.01691	0.987155	1.02089	1.00402	0.02261			1355	1304	1356	1.03991	1.01875	1.04468	4026	3963	2755	0.981233	0.970848	0.985336	1.03445	0.979139
16	8733	8497	9454	0.856764	0.849021	0.862985	6606	6675	7509	0.839817	0.822652	0.828351	0.856257	0.830273	0.843265	0.0158962		2129	2090	4054	0.99719	0.965804	0.999261	1241	1223	1226	1.03073	1.01917	1.03635	0.987418	1.02875	1.00808	0.0261485			1388	1319	1331	1.06523	1.03047	1.02542	4011	3990	2724	0.977577	0.977462	0.974249	1.04038	0.976429
16.3333	8759	8633	9509	0.859315	0.86261	0.868005	6592	6670	7371	0.838037	0.822036	0.813127	0.86331	0.8244	0.843855	0.0229265		2112	2093	4035	0.989227	0.96719	0.994577	1240	1231	1231	1.0299	1.02583	1.04057	0.983665	1.0321	1.00788	0.028484			1354	1316	1320	1.03914	1.02812	1.01695	3994	3994	2728	0.973434	0.978442	0.97568	1.02807	0.975852
16.6667	8680	8495	9440	0.851565	0.848821	0.861707	6559	6696	7523	0.833842	0.82524	0.829895	0.854031	0.829659	0.841845	0.0142843		2110	2094	4006	0.98829	0.967652	0.987429	1225	1199	1224	1.01744	0.999167	1.03466	0.981124	1.01709	0.999106	0.0238444			1346	1294	1351	1.033	1.01094	1.04083	4069	4009	2782	0.991713	0.982117	0.994993	1.02826	0.989608
17	8661	8618	9373	0.849701	0.861111	0.855591	6597	6675	7397	0.838673	0.822652	0.815996	0.855468	0.825774	0.840621	0.018218		2088	2108	4013	0.977986	0.974122	0.989155	1235	1245	1231	1.02575	1.0375	1.04057	0.980421	1.03461	1.00751	0.0304914			1365	1321	1341	1.04758	1.03203	1.03313	4016	3979	2741	0.978796	0.974767	0.980329	1.03758	0.977964
17.3333	8677	8502	9363	0.85127	0.84952	0.854678	6603	6644	7421	0.839436	0.818832	0.818643	0.851823	0.825637	0.83873	0.016297		2100	2108	4061	0.983607	0.974122	1.00099	1239	1231	1226	1.02907	1.02583	1.03635	0.986238	1.03042	1.00833	0.025911			1358	1288	1336	1.04221	1.00625	1.02928	4017	3980	2748	0.97904	0.975012	0.982833	1.02591	0.978962
17.6667	8715	8463	9328	0.854999	0.845624	0.851483	6524	6641	7450	0.829392	0.818462	0.821842	0.850702	0.823232	0.836967	0.015744		2089	2117	4019	0.978454	0.978281	0.990633	1221	1227	1235	1.01412	1.0225	1.04396	0.982456	1.02686	1.00466	0.0265754			1358	1305	1334	1.04221	1.01953	1.02773	4038	3982	2778	0.984158	0.975502	0.993562	1.02983	0.984407
18	8775	8510	9444	0.860885	0.85032	0.862072	6515	6607	7333	0.828248	0.814272	0.808935	0.857759	0.817152	0.837455	0.0234779		2070	2105	4042	0.969555	0.972736	0.996303	1230	1235	1243	1.02159	1.02917	1.05072	0.979531	1.03383	1.00668	0.032575			1368	1289	1335	1.04988	1.00703	1.02851	3992	4007	2747	0.972947	0.981627	0.982475	1.02847	0.979016
18.3333	8659	8571	9272	0.849505	0.856415	0.846372	6508	6604	7452	0.827358	0.813902	0.822063	0.850764	0.821108	0.835936	0.017111		2090	2096	4063	0.978923	0.968577	1.00148	1223	1243	1209	1.01578	1.03583	1.02198	0.982993	1.02453	1.00376	0.0259424			1384	1293	1314	1.06216	1.01016	1.01233	3988	4003	2743	0.971972	0.980647	0.981044	1.02822	0.977888
18.6667	8642	8399	9360	0.847837	0.839229	0.854404	6518	6609	7395	0.82863	0.814518	0.815775	0.847157	0.819641	0.833399	0.0165741		2109	2119	4011	0.987822	0.979205	0.988662	1232	1230	1207	1.02326	1.025	1.02029	0.98523	1.02285	1.00404	0.0209229			1371	1284	1322	1.05219	1.00313	1.01849	3988	3970	2724	0.971972	0.972562	0.974249	1.0246	0.972928
19	8653	8534	9346	0.848916	0.852718	0.853126	6557	6588	7409	0.833588	0.81193	0.817319	0.851587	0.820946	0.836266	0.018294		2091	2082	3998	0.979391	0.962107	0.985457	1230	1213	1229	1.02159	1.01083	1.03888	0.975652	1.02377	0.999711	0.0288695			1363	1283	1315	1.04605	1.00234	1.0131	3991	3980	2729	0.972703	0.975012	0.976037	1.0205	0.974584
19.3333	8662	8412	9354	0.849799	0.840528	0.853857	6494	6585	7377	0.825578	0.81156	0.813789	0.848061	0.816976	0.832519	0.0182004		2099	2095	4049	0.983138	0.968115	0.998028	1234	1235	1241	1.02492	1.02917	1.04903	0.983094	1.03437	1.00873	0.0307333			1340	1274	1340	1.0284	0.995313	1.03236	3980	3991	2724	0.970022	0.977707	0.974249	1.01869	0.973993
19.6667	8569	8453	9315	0.840675	0.844624	0.850297	6518	6566	7340	0.82863	0.809219	0.809708	0.845199	0.815852	0.830525	0.0177969		2075	2096	4032	0.971897	0.968577	0.993838	1209	1211	1245	1.00415	1.00917	1.05241	0.978104	1.02191	1.00001	0.030539			1363	1310	1331	1.04605	1.02344	1.02542	3989	3973	2773	0.972215	0.973297	0.991774	1.03164	0.979096
20	8574	8397	9224	0.841166	0.839029	0.84199	6506	6555	7400	0.827104	0.807863	0.816327	0.840728	0.817098	0.828913	0.0143405		2085	2093	4057	0.976581	0.96719	1	1239	1213	1247	1.02907	1.01083	1.0541	0.981257	1.03133	1.0063	0.0324848			1359	1310	1312	1.04298	1.02344	1.01079	3963	3985	2723	0.965879	0.976237	0.973891	1.02573	0.972002
[truncated: 2 more columns]

## Sheet: Fig. 2a release B12 BacAMm
Figure 2	Bidirectional transport of cobalamin by BacAMm.
Figure 2a	Release of cobalamin from proteoliposomes reconstituted with BacAMm.
	Import activity																	Neg control																	Export activity ATP inside
	ATP out																	ADP out																	ATPin
	Experiment 1						Experiment 2											Experiment 1						Experiment 2											Experiment 1						Experiment 2
	raw data			normalized			raw data			normalized			Exp. 1	Exp. 2				raw data			normalized			raw data			normalized			Exp. 1	Exp. 2				raw data			normalized			raw data			normalized			Exp. 1	Exp. 2
Time (min)	(1/3)	(2/3)	(3/3)	(1/3)	(2/3)	(3/3)	(1/3)	(2/3)	(3/3)	(1/3)	(2/3)	(3/3)	Mean	Mean	Mean	SD		(1/3)	(2/3)	(3/3)	(1/3)	(2/3)	(3/3)	(1/3)	(2/3)	(3/3)	(1/3)	(2/3)	(3/3)	Mean	Mean	Mean	SD		(1/3)	(2/3)	(3/3)	(1/3)	(2/3)	(3/3)	(1/3)	(2/3)	(3/3)	(1/3)	(2/3)	(3/3)	Mean	Mean	Mean
0	10751	11311	11411	1	1	1	13143	12736	12683	1	1	1	1	1	1	0		11390	11456	11112	1	1	1	12708	12751	13393	1	1	1	1	1	1	0		10707	10478	10372	1	1	1	10994	11154	12379	1	1	1	1	1	1
0.333333	10705	11184	11275	0.995721	0.988772	0.988082	12809	12542	12493	0.974587	0.984768	0.985019	0.990858	0.981458	0.986158	0.00691525		11417	11404	11119	1.00237	0.995461	1.00063	12761	12689	13404	1.00417	0.995138	1.00082	0.999487	1.00004	0.999765	0.00368781		10620	10474	10342	0.991874	0.999618	0.997108	10957	11067	12317	0.996635	0.9922	0.994992	0.9962	0.994609	0.995404
0.666667	10608	11050	11196	0.986699	0.976925	0.981159	12656	12342	12353	0.962946	0.969064	0.973981	0.981594	0.968664	0.975129	0.00848492		11398	11469	11104	1.0007	1.00113	0.99928	12666	12628	13460	0.996695	0.990354	1.005	1.00037	0.99735	0.998861	0.00497034		10529	10370	10275	0.983375	0.989693	0.990648	10889	11042	12327	0.990449	0.989959	0.995799	0.987905	0.992069	0.989987
1	10368	10891	10981	0.964375	0.962868	0.962317	11938	12181	12162	0.908316	0.956423	0.958921	0.963187	0.94122	0.952203	0.0216942		11368	11322	10980	0.998068	0.988303	0.988121	12733	12666	13382	1.00197	0.993334	0.999179	0.991498	0.99816	0.994829	0.00583421		10465	10327	10236	0.977398	0.985589	0.986888	10936	11066	12255	0.994724	0.99211	0.989983	0.983292	0.992273	0.987782
1.33333	10233	10615	10790	0.951818	0.938467	0.945579	11627	12021	11969	0.884653	0.94386	0.943704	0.945288	0.924073	0.93468	0.0248806		11310	11298	10997	0.992976	0.986208	0.989651	12665	12680	13497	0.996616	0.994432	1.00777	0.989612	0.999604	0.994608	0.00741582		10363	10244	10196	0.967871	0.977667	0.983031	10831	11063	12157	0.985174	0.991841	0.982066	0.97619	0.986361	0.981275
1.66667	10156	10495	10683	0.944656	0.927858	0.936202	11590	11771	11832	0.881838	0.924231	0.932902	0.936239	0.91299	0.924615	0.0221138		11339	11412	10922	0.995522	0.996159	0.982901	12658	12628	13442	0.996065	0.990354	1.00366	0.991528	0.996693	0.99411	0.00694172		10317	10171	10156	0.963575	0.970701	0.979175	10857	10961	12124	0.987539	0.982697	0.979401	0.97115	0.983212	0.977181
2	10016	10424	10465	0.931634	0.921581	0.917098	11304	11610	11676	0.860078	0.911589	0.920602	0.923438	0.897423	0.91043	0.0255288		11268	11409	10951	0.989289	0.995897	0.985511	12677	12685	13359	0.997561	0.994824	0.997461	0.990232	0.996615	0.993424	0.00492344		10242	10080	10059	0.95657	0.962016	0.969823	10831	10880	12050	0.985174	0.975435	0.973423	0.962803	0.97801	0.970407
2.33333	9888	10260	10336	0.919728	0.907082	0.905793	11173	11453	11475	0.85011	0.899262	0.904754	0.910868	0.884709	0.897788	0.0243133		11168	11297	10954	0.980509	0.986121	0.985781	12678	12616	13356	0.997639	0.989413	0.997237	0.984137	0.994763	0.98945	0.00681455		10143	10120	10094	0.947324	0.965833	0.973197	10697	10898	12008	0.972985	0.977049	0.97003	0.962118	0.973355	0.967736
2.66667	9635	10085	10099	0.896196	0.89161	0.885023	11026	11235	11262	0.838926	0.882145	0.88796	0.890943	0.869677	0.88031	0.0208654		11150	11244	10855	0.978929	0.981494	0.976872	12656	12547	13399	0.995908	0.984001	1.00045	0.979098	0.993452	0.986275	0.00963409		10042	10012	9928	0.937891	0.955526	0.957192	10690	10802	11939	0.972349	0.968442	0.964456	0.950203	0.968415	0.959309
3	9511	9929	9909	0.884662	0.877818	0.868373	10881	11032	11159	0.827893	0.866206	0.879839	0.876951	0.857979	0.867465	0.0206125		11218	11157	10842	0.984899	0.9739	0.975702	12681	12602	13406	0.997875	0.988315	1.00097	0.978167	0.99572	0.986944	0.011125		9939	10009	9884	0.928271	0.95524	0.95295	10651	10840	11914	0.968801	0.971849	0.962436	0.945487	0.967695	0.956591
3.33333	9269	9769	9776	0.862152	0.863673	0.856717	10693	10881	10925	0.813589	0.85435	0.861389	0.860847	0.843109	0.851978	0.0191345		11125	11256	10825	0.976734	0.982542	0.974172	12689	12558	13344	0.998505	0.984864	0.996341	0.977816	0.993237	0.985526	0.0100098		9862	9922	9792	0.92108	0.946936	0.94408	10633	10753	11893	0.967164	0.964049	0.96074	0.937365	0.963984	0.950675
3.66667	9137	9545	9620	0.849874	0.843869	0.843046	10562	10770	10805	0.803622	0.845634	0.851928	0.845596	0.833728	0.839662	0.0179915		11105	11208	10829	0.974978	0.978352	0.974532	12572	12558	13364	0.989298	0.984864	0.997835	0.975954	0.990666	0.98331	0.00916837		9863	9839	9746	0.921173	0.939015	0.939645	10537	10668	11819	0.958432	0.956428	0.954762	0.933278	0.956541	0.944909
4	8990	9480	9502	0.836201	0.838122	0.832705	10318	10547	10653	0.785057	0.828125	0.839943	0.835676	0.817708	0.826692	0.0208249		11043	11186	10747	0.969535	0.976432	0.967153	12681	12585	13341	0.997875	0.986981	0.996117	0.97104	0.993658	0.982349	0.0132834		9837	9800	9773	0.918745	0.935293	0.942248	10499	10677	11815	0.954975	0.957235	0.954439	0.932095	0.95555	0.943823
4.33333	8877	9325	9285	0.825691	0.824419	0.813689	10278	10359	10531	0.782013	0.813364	0.830324	0.821266	0.808567	0.814916	0.0174946		11136	11170	10827	0.9777	0.975035	0.974352	12616	12572	13334	0.99276	0.985962	0.995595	0.975696	0.991439	0.983567	0.00924184		9744	9763	9652	0.910059	0.931762	0.930582	10476	10596	11706	0.952883	0.949973	0.945634	0.924134	0.949497	0.936816
4.66667	8738	9156	9176	0.812762	0.809477	0.804136	10168	10295	10397	0.773644	0.808339	0.819759	0.808792	0.80058	0.804686	0.0160787		11118	11140	10770	0.976119	0.972416	0.969222	12601	12565	13318	0.99158	0.985413	0.9944	0.972586	0.990464	0.981525	0.0104454		9668	9715	9683	0.902961	0.927181	0.933571	10457	10522	11667	0.951155	0.943339	0.942483	0.921238	0.945659	0.933448
5	8629	9047	9056	0.802623	0.799841	0.79362	9994	10244	10233	0.760405	0.804334	0.806828	0.798695	0.790522	0.794609	0.0173573		11085	11163	10712	0.973222	0.974424	0.964003	12606	12541	13385	0.991974	0.983531	0.999403	0.97055	0.991636	0.981093	0.0131002		9645	9679	9562	0.900813	0.923745	0.921905	10348	10521	11562	0.941241	0.943249	0.934001	0.915488	0.939497	0.927492
5.33333	8448	8887	8926	0.785787	0.785695	0.782228	9805	10024	10066	0.746024	0.78706	0.793661	0.78457	0.775582	0.780076	0.0170977		11099	11131	10639	0.974451	0.971631	0.957433	12561	12526	13278	0.988432	0.982354	0.991413	0.967838	0.9874	0.977619	0.0125139		9593	9545	9568	0.895956	0.910956	0.922484	10319	10495	11673	0.938603	0.940918	0.942968	0.909799	0.94083	0.925314
5.66667	8347	8776	8749	0.776393	0.775882	0.766716	9771	9881	9979	0.743438	0.775832	0.786801	0.772997	0.76869	0.770844	0.0148582		10969	11067	10670	0.963038	0.966044	0.960223	12624	12492	13310	0.99339	0.979688	0.993803	0.963102	0.98896	0.976031	0.0151591		9596	9638	9513	0.896236	0.919832	0.917181	10340	10372	11612	0.940513	0.929891	0.93804	0.911083	0.936148	0.923615
6	8254	8662	8637	0.767743	0.765803	0.756901	9655	9756	9860	0.734612	0.766018	0.777419	0.763482	0.759349	0.761416	0.0146655		11006	11075	10711	0.966286	0.966742	0.963913	12546	12536	13331	0.987252	0.983139	0.995371	0.965647	0.988587	0.977117	0.013202		9457	9500	9410	0.883254	0.906662	0.90725	10286	10385	11518	0.935601	0.931056	0.930447	0.899055	0.932368	0.915712
6.33333	8142	8479	8533	0.757325	0.749624	0.747787	9560	9644	9770	0.727383	0.757224	0.770322	0.751579	0.751643	0.751611	0.0142816		11000	11001	10671	0.965759	0.960283	0.960313	12574	12478	13280	0.989455	0.97859	0.991563	0.962118	0.986536	0.974327	0.0142207		9484	9502	9388	0.885776	0.906852	0.905129	10210	10319	11505	0.928688	0.925139	0.929397	0.899252	0.927741	0.913497
6.66667	8097	8394	8450	0.753139	0.742109	0.740514	9397	9530	9592	0.714981	0.748273	0.756288	0.745254	0.739847	0.742551	0.0148188		10942	11003	10669	0.960667	0.960457	0.960133	12508	12471	13340	0.984262	0.978041	0.996043	0.960419	0.986115	0.973267	0.0152167		9379	9399	9393	0.875969	0.897022	0.905611	10140	10263	11396	0.922321	0.920118	0.920591	0.892868	0.92101	0.906939
7	7934	8256	8302	0.737978	0.729909	0.727544	9279	9462	9505	0.706003	0.742933	0.749428	0.73181	0.732788	0.732299	0.015222		10904	10942	10716	0.957331	0.955133	0.964363	12599	12489	13259	0.991423	0.979453	0.989995	0.958942	0.986957	0.972949	0.0161815		9393	9364	9396	0.877277	0.893682	0.905901	10117	10254	11393	0.920229	0.919311	0.920349	0.892286	0.919963	0.906125
7.33333	7842	8182	8161	0.729421	0.723367	0.715187	9176	9340	9427	0.698166	0.733354	0.743278	0.722658	0.724933	0.723796	0.0157082		10906	10996	10610	0.957507	0.959846	0.954824	12575	12551	13271	0.989534	0.984315	0.990891	0.957392	0.988247	0.972819	0.0171157		9353	9362	9303	0.873541	0.893491	0.896934	10058	10255	11307	0.914863	0.919401	0.913402	0.887989	0.915888	0.901939
7.66667	7792	8064	8093	0.72477	0.712934	0.709228	9099	9244	9302	0.692308	0.725817	0.733423	0.715644	0.717182	0.716413	0.014781		10956	10953	10653	0.961896	0.956093	0.958693	12506	12432	13216	0.984105	0.974982	0.986784	0.958894	0.981957	0.970426	0.0133514		9360	9384	9268	0.874194	0.895591	0.89356	10048	10158	11305	0.913953	0.910705	0.91324	0.887782	0.912633	0.900207
8	7724	8000	7996	0.718445	0.707276	0.700727	8979	9198	9223	0.683177	0.722205	0.727194	0.708816	0.710859	0.709837	0.0163009		10812	10965	10595	0.949254	0.95714	0.953474	12548	12547	13170	0.98741	0.984001	0.98335	0.953289	0.98492	0.969105	0.017558		9261	9292	9231	0.864948	0.88681	0.889992	10021	10067	11240	0.911497	0.902546	0.907989	0.880584	0.907344	0.893964
8.33333	7579	7870	7974	0.704958	0.695783	0.698799	8885	9058	9118	0.676025	0.711212	0.718915	0.699847	0.702051	0.700949	0.01481		10875	10876	10674	0.954785	0.949372	0.960583	12502	12451	13114	0.98379	0.976472	0.979168	0.954913	0.97981	0.967362	0.0142832		9265	9215	9232	0.865322	0.879462	0.890089	9914	10110	11188	0.901765	0.906401	0.903789	0.878291	0.903985	0.891138
8.66667	7536	7894	7837	0.700958	0.697905	0.686793	8879	8950	9048	0.675569	0.702732	0.713396	0.695219	0.697232	0.696226	0.0132517		10858	10917	10575	0.953292	0.95295	0.951674	12432	12494	13132	0.978281	0.979845	0.980512	0.952639	0.979546	0.966092	0.0147653		9236	9195	9204	0.862613	0.877553	0.887389	9938	10050	11139	0.903948	0.901022	0.89983	0.875852	0.9016	0.888726
9	7435	7753	7752	0.691564	0.685439	0.679344	8788	8935	8952	0.668645	0.701555	0.705827	0.685449	0.692009	0.688729	0.0139077		10759	10882	10583	0.944601	0.949895	0.952394	12494	12476	13170	0.98316	0.978433	0.98335	0.948963	0.981648	0.965305	0.0181637		9180	9143	9160	0.857383	0.87259	0.883147	9857	10029	11107	0.89658	0.899139	0.897245	0.87104	0.897655	0.884347
9.33333	7410	7642	7640	0.689238	0.675625	0.669529	8781	8858	8865	0.668112	0.695509	0.698967	0.678131	0.687529	0.68283	0.0134733		10748	10796	10593	0.943635	0.942388	0.953294	12552	12430	13091	0.987724	0.974826	0.977451	0.946439	0.98	0.96322	0.0192548		9154	9073	9057	0.854955	0.86591	0.873216	9816	10036	11068	0.892851	0.899767	0.894095	0.864694	0.895571	0.880132
9.66667	7311	7550	7614	0.68003	0.667492	0.667251	8687	8833	8781	0.66096	0.693546	0.692344	0.671591	0.682283	0.676937	0.0138643		10704	10822	10554	0.939772	0.944658	0.949784	12466	12405	13139	0.980957	0.972865	0.981035	0.944738	0.978286	0.961512	0.0188806		9089	9036	9037	0.848884	0.862378	0.871288	9775	9954	11065	0.889121	0.892415	0.893852	0.86085	0.891796	0.876323
10	7209	7539	7462	0.670542	0.666519	0.65393	8604	8704	8734	0.654645	0.683417	0.688638	0.663664	0.675567	0.669615	0.0143731		10703	10817	10456	0.939684	0.944221	0.940965	12515	12364	13079	0.984813	0.969649	0.976555	0.941623	0.977006	0.959315	0.0200204		9066	9028	8965	0.846736	0.861615	0.864346	9732	9913	11001	0.88521	0.888739	0.888682	0.857566	0.887544	0.872555
10.3333	7188	7467	7445	0.668589	0.660154	0.652441	8541	8642	8591	0.649852	0.678549	0.677363	0.660394	0.668588	0.664491	0.0123163		10685	10764	10521	0.938104	0.939595	0.946814	12464	12479	13049	0.980799	0.978668	0.974315	0.941504	0.977928	0.959716	0.0202743		9029	8954	8942	0.84328	0.854552	0.862129	9686	9842	10989	0.881026	0.882374	0.887713	0.85332	0.883704	0.868512
10.6667	7082	7360	7342	0.658729	0.650694	0.643414	8454	8572	8531	0.643232	0.673053	0.672633	0.650946	0.662973	0.656959	0.0135569		10677	10736	10497	0.937401	0.937151	0.944654	12443	12418	13010	0.979147	0.973884	0.971403	0.939735	0.974811	0.957273	0.0195606		9036	8944	8901	0.843934	0.853598	0.858176	9643	9809	10898	0.877115	0.879415	0.880362	0.851903	0.878964	0.865433
11	7127	7276	7358	0.662915	0.643268	0.644816	8370	8573	8465	0.636841	0.673131	0.667429	0.650333	0.659134	0.654733	0.0149436		10652	10754	10512	0.935206	0.938722	0.946004	12427	12359	13011	0.977888	0.969257	0.971478	0.939978	0.972874	0.956426	0.0185695		8981	8891	8851	0.838797	0.84854	0.853355	9666	9804	10950	0.879207	0.878967	0.884563	0.846897	0.880912	0.863905
11.3333	7000	7239	7271	0.651102	0.639996	0.637192	8413	8475	8398	0.640113	0.665437	0.662146	0.642764	0.655898	0.649331	0.0122165		10654	10717	10517	0.935382	0.935492	0.946454	12407	12341	12932	0.976314	0.967846	0.965579	0.93911	0.969913	0.954511	0.0177101		8943	8920	8847	0.835248	0.851308	0.85297	9575	9774	10885	0.87093	0.876278	0.879312	0.846508	0.875506	0.861007
11.6667	6930	7159	7226	0.644591	0.632924	0.633249	8282	8409	8381	0.630145	0.660254	0.660806	0.636921	0.650402	0.643662	0.0139752		10606	10736	10497	0.931168	0.937151	0.944654	12397	12324	12982	0.975527	0.966512	0.969312	0.937658	0.970451	0.954054	0.0186921		8956	8814	8789	0.836462	0.841191	0.847378	9610	9627	10853	0.874113	0.863098	0.876727	0.841677	0.871313	0.856495
12	6818	7143	7154	0.634174	0.631509	0.626939	8174	8369	8242	0.621928	0.657114	0.649846	0.630874	0.642963	0.636918	0.0136827		10681	10728	10532	0.937752	0.936453	0.947804	12411	12390	13023	0.976629	0.971688	0.972374	0.94067	0.973564	0.957117	0.0185178		8942	8858	8852	0.835155	0.84539	0.853452	9593	9672	10805	0.872567	0.867133	0.872849	0.844666	0.87085	0.857758
12.3333	6833	7104	7133	0.635569	0.628061	0.625099	8134	8308	8251	0.618885	0.652324	0.650556	0.629576	0.640588	0.635082	0.0137716		10595	10754	10503	0.930202	0.938722	0.945194	12431	12276	13019	0.978203	0.962748	0.972075	0.938039	0.971009	0.954524	0.0193114		8882	8802	8779	0.829551	0.840046	0.846413	9519	9684	10736	0.865836	0.868209	0.867275	0.83867	0.867107	0.852888
12.6667	6782	7042	7097	0.630825	0.62258	0.621944	8135	8227	8108	0.618961	0.645964	0.639281	0.625116	0.634735	0.629926	0.0108025		10578	10729	10482	0.928709	0.93654	0.943305	12336	12380	12946	0.970727	0.970904	0.966624	0.936185	0.969419	0.952802	0.0188424		8908	8756	8685	0.831979	0.835656	0.837351	9486	9563	10711	0.862834	0.857361	0.865256	0.834995	0.861817	0.848406
13	6731	7000	7018	0.626081	0.618867	0.615021	8056	8239	8114	0.61295	0.646906	0.639754	0.619989	0.633203	0.626596	0.0138986		10521	10713	10476	0.923705	0.935143	0.942765	12377	12273	12946	0.973953	0.962513	0.966624	0.933871	0.967697	0.950784	0.0198369		8837	8723	8689	0.825348	0.832506	0.837736	9479	9507	10652	0.862198	0.85234	0.86049	0.831863	0.858342	0.845103
13.3333	6690	6966	6924	0.622268	0.615861	0.606783	7970	8124	8114	0.606406	0.637877	0.639754	0.61497	0.628012	0.621491	0.0146847		10615	10702	10507	0.931958	0.934183	0.945554	12334	12341	12951	0.97057	0.967846	0.966998	0.937232	0.968471	0.952851	0.0177605		8817	8733	8663	0.82348	0.833461	0.835229	9420	9542	10581	0.856831	0.855478	0.854754	0.830723	0.855688	0.843205
13.6667	6608	6878	6828	0.61464	0.608081	0.59837	8008	8131	7971	0.609298	0.638427	0.628479	0.60703	0.625401	0.616216	0.0146881		10498	10583	10438	0.921686	0.923795	0.939345	12317	12266	12937	0.969232	0.961964	0.965952	0.928275	0.965716	0.946996	0.0215185		8726	8603	8648	0.814981	0.821054	0.833783	9395	9492	10556	0.854557	0.850995	0.852734	0.823273	0.852762	0.838017
14	6611	6847	6924	0.61492	0.60534	0.606783	7892	8100	7929	0.600472	0.635992	0.625168	0.609014	0.620544	0.614779	0.0135328		10536	10606	10450	0.925022	0.925803	0.940425	12325	12298	12936	0.969862	0.964473	0.965878	0.930417	0.966738	0.948577	0.0207123		8735	8630	8610	0.815821	0.82363	0.83012	9375	9453	10496	0.852738	0.847499	0.847888	0.82319	0.849375	0.836283
14.3333	6533	6777	6812	0.607664	0.599151	0.596968	7913	8044	7923	0.60207	0.631595	0.624694	0.601261	0.619453	0.610357	0.0144042		10436	10645	10347	0.916242	0.929207	0.931156	12326	12274	12853	0.96994	0.962591	0.95968	0.925535	0.964071	0.944803	0.0219765		8637	8607	8519	0.806669	0.821435	0.821346	9359	9425	10448	0.851283	0.844988	0.84401	0.816483	0.84676	0.831622
14.6667	6485	6743	6781	0.6032	0.596145	0.594251	7835	7982	7872	0.596135	0.626727	0.620673	0.597865	0.614512	0.606189	0.0140359		10489	10639	10344	0.920896	0.928684	0.930886	12275	12267	12850	0.965927	0.962042	0.959456	0.926822	0.962475	0.944648	0.0199153		8645	8612	8528	0.807416	0.821913	0.822214	9282	9444	10398	0.844279	0.846692	0.839971	0.817181	0.843647	0.830414
15	6443	6776	6739	0.599293	0.599063	0.590571	7810	7945	7810	0.594233	0.623822	0.615785	0.596309	0.61128	0.603794	0.0130678		10462	10584	10402	0.918525	0.923883	0.936105	12278	12297	12865	0.966163	0.964395	0.960576	0.926171	0.963711	0.944941	0.0214132		8577	8461	8482	0.801065	0.807501	0.817779	9274	9375	10410	0.843551	0.840506	0.84094	0.808782	0.841666	0.825224
15.3333	6386	6710	6707	0.593991	0.593228	0.587766	7790	7916	7769	0.592711	0.621545	0.612552	0.591662	0.608936	0.600299	0.0134609		10491	10553	10328	0.921071	0.921177	0.929446	12281	12233	12860	0.966399	0.959376	0.960203	0.923898	0.961993	0.942945	0.0212248		8586	8476	8425	0.801905	0.808933	0.812283	9260	9384	10334	0.842278	0.841313	0.834801	0.807707	0.839464	0.823585
15.6667	6420	6688	6683	0.597154	0.591283	0.585663	7759	7890	7716	0.590352	0.619504	0.608373	0.591367	0.606076	0.598721	0.012833		10477	10589	10463	0.919842	0.924319	0.941595	12286	12234	12810	0.966793	0.959454	0.95647	0.928585	0.960906	0.944745	0.019428		8579	8502	8415	0.801252	0.811414	0.811319	9242	9323	10240	0.84064	0.835844	0.827207	0.807995	0.834564	0.821279
16	6363	6623	6592	0.591852	0.585536	0.577688	7734	7828	7721	0.58845	0.614636	0.608768	0.585025	0.603951	0.594488	0.0142521		10446	10449	10323	0.91712	0.912098	0.928996	12268	12188	12788	0.965376	0.955847	0.954827	0.919405	0.958683	0.939044	0.0225055		8549	8455	8416	0.79845	0.806929	0.811415	9136	9300	10300	0.830999	0.833782	0.832054	0.805598	0.832278	0.818938
16.3333	6305	6548	6578	0.586457	0.578905	0.576461	7668	7802	7635	0.583428	0.612594	0.601987	0.580608	0.599337	0.589972	0.0142569		10407	10508	10402	0.913696	0.917249	0.936105	12246	12111	12760	0.963645	0.949808	0.952737	0.92235	0.955396	0.938873	0.0201721		8519	8400	8433	0.795648	0.80168	0.813054	9145	9338	10162	0.831817	0.837188	0.820906	0.803461	0.829971	0.816716
16.6667	6290	6566	6579	0.585062	0.580497	0.576549	7656	7794	7601	0.582515	0.611966	0.599306	0.580703	0.597929	0.589316	0.0135495		10404	10466	10358	0.913433	0.913582	0.932145	12269	12156	12703	0.965455	0.953337	0.948481	0.91972	0.955757	0.937739	0.0215984		8462	8403	8328	0.790324	0.801966	0.802931	9120	9217	10188	0.829543	0.82634	0.823007	0.798407	0.826297	0.812352
17	6193	6514	6533	0.576039	0.5759	0.572518	7589	7745	7569	0.577418	0.608119	0.596783	0.574819	0.594106	0.584463	0.0144775		10396	10450	10342	0.91273	0.912186	0.930706	12201	12178	12703	0.960104	0.955062	0.948481	0.918541	0.954549	0.936545	0.0211423		8435	8348	8331	0.787802	0.796717	0.80322	9090	9214	10139	0.826815	0.826071	0.819048	0.795913	0.823978	0.809946
17.3333	6233	6492	6504	0.57976	0.573955	0.569976	7534	7696	7526	0.573233	0.604271	0.593393	0.574564	0.590299	0.582431	0.0135342		10390	10491	10287	0.912204	0.915765	0.925756	12207	12127	12713	0.960576	0.951063	0.949227	0.917908	0.953622	0.935765	0.0204263		8458	8334	8342	0.78995	0.795381	0.804281	9042	9209	10108	0.822449	0.825623	0.816544	0.796537	0.821539	0.809038
17.6667	6188	6464	6494	0.575574	0.571479	0.5691	7517	7685	7422	0.571939	0.603408	0.585193	0.572051	0.586847	0.579449	0.013031		10413	10455	10347	0.914223	0.912622	0.931156	12195	12098	12711	0.959632	0.948788	0.949078	0.919334	0.952499	0.935916	0.0196836		8417	8351	8243	0.786121	0.797003	0.794736	9048	9128	10025	0.822994	0.818361	0.809839	0.79262	0.817065	0.804843
18	6110	6438	6420	0.568319	0.56918	0.562615	7474	7624	7477	0.568668	0.598618	0.589529	0.566705	0.585605	0.576155	0.0143729		10428	10430	10281	0.91554	0.91044	0.925216	12159	12165	12726	0.956799	0.954043	0.950198	0.917065	0.95368	0.935373	0.0207151		8392	8302	8294	0.783786	0.792327	0.799653	8926	9090	10030	0.811897	0.814954	0.810243	0.791922	0.812365	0.802143
18.3333	6097	6427	6426	0.56711	0.568208	0.563141	7465	7582	7415	0.567983	0.59532	0.584641	0.566153	0.582648	0.5744	0.0126647		10385	10427	10280	0.911765	0.910178	0.925126	12209	12178	12752	0.960733	0.955062	0.952139	0.91569	0.955978	0.935834	0.0228376		8330	8201	8193	0.777996	0.782688	0.789915	8948	9083	9986	0.813898	0.814327	0.806689	0.783533	0.811638	0.797585
18.6667	6135	6392	6368	0.570645	0.565114	0.558058	7445	7568	7466	0.566461	0.594221	0.588662	0.564605	0.583115	0.57386	0.0143175		10390	10353	10290	0.912204	0.903719	0.926026	12129	12106	12681	0.954438	0.949416	0.946838	0.913983	0.950231	0.932107	0.0212334		8308	8161	8213	0.775941	0.77887	0.791843	8966	9086	9903	0.815536	0.814596	0.799984	0.782218	0.810038	0.796128
19	6070	6301	6368	0.564599	0.557068	0.558058	7378	7543	7402	0.561363	0.592258	0.583616	0.559908	0.579079	0.569494	0.0147843		10304	10446	10271	0.904653	0.911837	0.924316	12119	12103	12686	0.953651	0.94918	0.947211	0.913602	0.950014	0.931808	0.0210169		8229	8204	8185	0.768563	0.782974	0.789144	8835	8947	9943	0.80362	0.802134	0.803215	0.780227	0.80299	0.791608
19.3333	6067	6329	6310	0.56432	0.559544	0.552975	7377	7547	7306	0.561287	0.592572	0.576047	0.558946	0.576635	0.567791	0.0143118		10234	10377	10200	0.898507	0.905814	0.917927	12038	12051	12734	0.947277	0.945102	0.950795	0.907416	0.947725	0.92757	0.023005		8231	8159	8180	0.768749	0.778679	0.788662	8940	8969	9923	0.813171	0.804106	0.801599	0.778697	0.806292	0.792494
19.6667	6011	6298	6311	0.559111	0.556803	0.553063	7298	7498	7335	0.555277	0.588725	0.578333	0.556326	0.574112	0.565219	0.014692		10267	10403	10299	0.901405	0.908083	0.926836	12103	12100	12677	0.952392	0.948945	0.946539	0.912108	0.949292	0.9307	0.0220861		8187	8152	8142	0.76464	0.778011	0.784998	8891	8979	9855	0.808714	0.805003	0.796106	0.775883	0.803274	0.789579
20	5972	6273	6259	0.555483	0.554593	0.548506	7357	7487	7265	0.559766	0.587861	0.572814	0.552861	0.57348	0.56317	0.0145736		10301	10307	10233	0.90439	0.899703	0.920896	12142	12032	12646	0.955461	0.943612	0.944225	0.90833	0.947766	0.928048	0.0231071		8132	8141	8121	0.759503	0.776961	0.782973	8778	8927	9803	0.798436	0.800341	0.791906	0.773146	0.796894	0.78502
[truncated: 33 more columns]

## Sheet: Fig. 2b accumulation B12 BacAMm
Figure 2	Bidirectional transport of cobalamin by BacAMm.
Figure 2b	Accumulation of cobalamin into liposomes reconstituted with BacAMm.
	Import activity									Export activity									Import and export									No activity
	ATPin									ATPout									ATPin ATPout									ADPout
	Experiment 1									Experiment 1									Experiment 1									Experiment 1
	raw data			normalized			Exp. 1			raw data			normalized			Exp. 1			raw data			normalized			Exp. 1			raw data			normalized			Exp. 1
Time (min)	(1/3)	(2/3)	(3/3)	(1/3)	(2/3)	(3/3)	Mean	SD		(1/3)	(2/3)	(3/3)	(1/3)	(2/3)	(3/3)	Mean	SD		(1/3)	(2/3)	(3/3)	(1/3)	(2/3)	(3/3)	Mean	SD		(1/3)	(2/3)	(3/3)	(1/3)	(2/3)	(3/3)	Mean	SD
0	4316	4356	4359	1	1	1	1	0		5497	5489	5504	1	1	1	1	0		4321	4385	4364	1	1	1	1	0		5484	5468	5250	1	1	1	1	0
0.333333	4188	4299	4228	0.970343	0.986915	0.969947	0.975735	0.00968391		5466	5492	5450	0.994361	1.00055	0.990189	0.995032	0.00521134		4163	4272	4199	0.963434	0.97423	0.962191	0.966618	0.00662134		5531	5529	5276	1.00857	1.01116	1.00495	1.00823	0.00311601
0.666667	4132	4253	4216	0.957368	0.976354	0.967194	0.966972	0.00949521		5465	5394	5439	0.994179	0.982693	0.98819	0.988354	0.00574474		4076	4134	4142	0.9433	0.942759	0.949129	0.945063	0.00353189		5488	5539	5261	1.00073	1.01298	1.0021	1.00527	0.00671609
1	4051	4170	4161	0.938601	0.9573	0.954577	0.950159	0.0101023		5503	5328	5439	1.00109	0.970669	0.98819	0.98665	0.0152698		3989	4119	4061	0.923166	0.939339	0.930568	0.931024	0.008096		5470	5528	5221	0.997447	1.01097	0.994476	1.00097	0.00879315
1.33333	4027	4108	4100	0.93304	0.943067	0.940583	0.938897	0.00522192		5430	5302	5430	0.987812	0.965932	0.986555	0.9801	0.0122856		3933	4042	4024	0.910206	0.921779	0.92209	0.918025	0.00677314		5494	5602	5245	1.00182	1.02451	0.999048	1.00846	0.0139663
1.66667	3952	4069	4081	0.915663	0.934114	0.936224	0.928667	0.0113112		5430	5345	5362	0.987812	0.973766	0.974201	0.978593	0.00798678		3921	3999	3949	0.907429	0.911973	0.904904	0.908102	0.00358216		5481	5531	5377	0.999453	1.01152	1.02419	1.01172	0.01237
2	3933	4077	4064	0.91126	0.93595	0.932324	0.926512	0.0133318		5340	5311	5400	0.971439	0.967572	0.981105	0.973372	0.00697052		3905	3996	3953	0.903726	0.911288	0.90582	0.906945	0.00390466		5560	5469	5272	1.01386	1.00018	1.00419	1.00608	0.00703034
2.33333	3941	4061	3997	0.913114	0.932277	0.916953	0.920782	0.010139		5389	5298	5334	0.980353	0.965203	0.969113	0.971556	0.00786483		3896	3970	3942	0.901643	0.905359	0.9033	0.903434	0.00186166		5546	5529	5310	1.01131	1.01116	1.01143	1.0113	0.000136598
2.66667	3933	4019	3988	0.91126	0.922635	0.914889	0.916262	0.00581044		5371	5262	5308	0.977078	0.958645	0.96439	0.966704	0.00943238		3840	3950	3929	0.888683	0.900798	0.900321	0.896601	0.00686095		5522	5509	5298	1.00693	1.0075	1.00914	1.00786	0.00114955
3	3875	4079	3974	0.897822	0.93641	0.911677	0.915303	0.0195476		5342	5211	5302	0.971803	0.949353	0.963299	0.961485	0.0113342		3837	3896	3881	0.887989	0.888483	0.889322	0.888598	0.00067376		5499	5507	5279	1.00274	1.00713	1.00552	1.00513	0.00222482
3.33333	3885	4018	3937	0.900139	0.922406	0.903189	0.908578	0.0120721		5322	5237	5294	0.968164	0.95409	0.961846	0.961367	0.00704945		3834	3866	3857	0.887295	0.881642	0.883822	0.884253	0.00285083		5551	5541	5270	1.01222	1.01335	1.00381	1.00979	0.00521223
3.66667	3838	3963	3954	0.889249	0.90978	0.907089	0.902039	0.0111578		5301	5234	5292	0.964344	0.953543	0.961483	0.95979	0.00559575		3852	3865	3850	0.89146	0.881414	0.882218	0.885031	0.00558263		5500	5536	5245	1.00292	1.01244	0.999048	1.0048	0.00688991
4	3851	4015	3948	0.892261	0.921717	0.905712	0.906564	0.0147464		5309	5204	5238	0.9658	0.948078	0.951672	0.955183	0.0093681		3786	3817	3843	0.876186	0.870468	0.880614	0.875756	0.00508697		5554	5523	5228	1.01276	1.01006	0.99581	1.00621	0.00910882
4.33333	3832	3945	3933	0.887859	0.905647	0.902271	0.898593	0.00944747		5287	5206	5247	0.961797	0.948442	0.953307	0.954515	0.00675906		3778	3860	3794	0.874335	0.880274	0.869386	0.874665	0.00545139		5573	5506	5260	1.01623	1.00695	1.0019	1.00836	0.00726571
4.66667	3812	3977	3899	0.883225	0.912994	0.894471	0.896897	0.0150317		5252	5183	5187	0.95543	0.944252	0.942406	0.947363	0.00704749		3763	3821	3827	0.870863	0.87138	0.876948	0.873064	0.00337371		5578	5512	5254	1.01714	1.00805	1.00076	1.00865	0.00820607
5	3814	3947	3948	0.883689	0.906107	0.905712	0.898502	0.0128307		5236	5153	5203	0.95252	0.938787	0.945312	0.94554	0.00686926		3759	3789	3819	0.869938	0.864082	0.875115	0.869711	0.00551971		5584	5514	5244	1.01823	1.00841	0.998857	1.0085	0.00968917
5.33333	3778	3939	3900	0.875348	0.90427	0.894701	0.891439	0.0147344		5196	5167	5217	0.945243	0.941337	0.947856	0.944812	0.00328072		3750	3825	3810	0.867855	0.872292	0.873052	0.871066	0.0028072		5559	5503	5255	1.01368	1.0064	1.00095	1.00701	0.0063837
5.66667	3759	3967	3886	0.870945	0.910698	0.891489	0.891044	0.01988		5197	5168	5165	0.945425	0.941519	0.938408	0.941784	0.00351566		3728	3785	3759	0.862763	0.86317	0.861366	0.862433	0.000946354		5528	5532	5262	1.00802	1.0117	1.00229	1.00734	0.00474664
6	3780	3911	3899	0.875811	0.897842	0.894471	0.889375	0.0118669		5207	5139	5167	0.947244	0.936236	0.938772	0.940751	0.00576454		3734	3793	3733	0.864152	0.864994	0.855408	0.861518	0.00530826		5540	5514	5249	1.01021	1.00841	0.99981	1.00614	0.00555953
6.33333	3766	3897	3920	0.872567	0.894628	0.899289	0.888828	0.0142738		5158	5054	5181	0.93833	0.920751	0.941315	0.933465	0.011112		3683	3756	3729	0.852349	0.856556	0.854491	0.854466	0.00210384		5578	5535	5314	1.01714	1.01225	1.01219	1.01386	0.00284015
6.66667	3753	3927	3875	0.869555	0.901515	0.888965	0.886679	0.0161023		5160	5093	5091	0.938694	0.927856	0.924964	0.930504	0.00723817		3696	3759	3745	0.855358	0.857241	0.858158	0.856919	0.00142755		5504	5540	5248	1.00365	1.01317	0.999619	1.00548	0.00695732
7	3738	3858	3861	0.86608	0.885675	0.885754	0.879169	0.0113361		5159	5090	5141	0.938512	0.927309	0.934048	0.93329	0.00563974		3688	3782	3723	0.853506	0.862486	0.853116	0.856369	0.00530047		5588	5548	5249	1.01896	1.01463	0.99981	1.01113	0.0100445
7.33333	3748	3901	3873	0.868397	0.895546	0.888507	0.88415	0.0140894		5123	4995	5099	0.931963	0.910002	0.926417	0.922794	0.0114201		3696	3757	3733	0.855358	0.856784	0.855408	0.85585	0.000809705		5584	5565	5232	1.01823	1.01774	0.996571	1.01085	0.0123669
7.66667	3765	3904	3855	0.872335	0.896235	0.884377	0.884316	0.0119499		5048	5027	5085	0.918319	0.915832	0.923874	0.919341	0.00411726		3691	3733	3714	0.8542	0.851311	0.851054	0.852189	0.00174703		5620	5475	5245	1.0248	1.00128	0.999048	1.00838	0.0142671
8	3707	3894	3838	0.858897	0.893939	0.880477	0.877771	0.0176772		5073	5098	5056	0.922867	0.928767	0.918605	0.923413	0.00510292		3668	3744	3740	0.848878	0.85382	0.857012	0.853236	0.00409843		5573	5568	5280	1.01623	1.01829	1.00571	1.01341	0.00674418
8.33333	3722	3891	3829	0.862373	0.893251	0.878412	0.878012	0.015443		5082	5031	5075	0.924504	0.91656	0.922057	0.92104	0.00406828		3686	3735	3713	0.853043	0.851767	0.850825	0.851879	0.00111334		5557	5547	5269	1.01331	1.01445	1.00362	1.01046	0.0059511
8.66667	3719	3879	3842	0.861677	0.890496	0.881395	0.877856	0.0147315		5054	5024	5096	0.919411	0.915285	0.925872	0.920189	0.00533627		3685	3707	3739	0.852812	0.845382	0.856783	0.851659	0.00578718		5545	5486	5215	1.01112	1.00329	0.993333	1.00258	0.00891614
9	3762	3887	3834	0.87164	0.892332	0.87956	0.881177	0.0104405		5082	4979	5087	0.924504	0.907087	0.924237	0.918609	0.00997964		3665	3730	3716	0.848183	0.850627	0.851512	0.850108	0.00172428		5591	5532	5217	1.01951	1.0117	0.993714	1.00831	0.0132293
9.33333	3721	3857	3822	0.862141	0.885445	0.876807	0.874798	0.0117814		5026	5072	5075	0.914317	0.92403	0.922057	0.920134	0.00513387		3640	3701	3687	0.842398	0.844014	0.844867	0.843759	0.00125423		5583	5550	5259	1.01805	1.015	1.00171	1.01159	0.00868611
9.66667	3732	3888	3839	0.86469	0.892562	0.880707	0.879319	0.0139879		5070	4976	5011	0.922321	0.90654	0.910429	0.913097	0.0082218		3656	3712	3715	0.8461	0.846522	0.851283	0.847969	0.00287826		5584	5529	5282	1.01823	1.01116	1.0061	1.01183	0.00609772
10	3725	3857	3822	0.863068	0.885445	0.876807	0.875107	0.0112853		5071	4956	5030	0.922503	0.902897	0.913881	0.913094	0.00982692		3636	3689	3722	0.841472	0.841277	0.852887	0.845212	0.00664762		5552	5558	5267	1.0124	1.01646	1.00324	1.0107	0.00677273
10.3333	3673	3814	3807	0.851019	0.875574	0.873365	0.866653	0.0135839		4982	4977	5014	0.906313	0.906723	0.910974	0.908003	0.002581		3651	3660	3669	0.844943	0.834664	0.840742	0.840116	0.00516835		5529	5521	5263	1.00821	1.00969	1.00248	1.00679	0.00381045
10.6667	3735	3850	3817	0.865385	0.883838	0.87566	0.874961	0.0092467		5011	4944	5009	0.911588	0.900711	0.910065	0.907455	0.00589004		3636	3678	3702	0.841472	0.838769	0.848304	0.842848	0.00491463		5506	5537	5250	1.00401	1.01262	1	1.00554	0.00644739
11	3707	3854	3830	0.858897	0.884757	0.878642	0.874099	0.0135152		5032	4975	5007	0.915408	0.906358	0.909702	0.91049	0.00457622		3605	3678	3639	0.834298	0.838769	0.833868	0.835645	0.00271381		5595	5587	5273	1.02024	1.02176	1.00438	1.01546	0.00962621
11.3333	3715	3885	3850	0.860751	0.891873	0.88323	0.878618	0.0160657		4999	4947	4984	0.909405	0.901257	0.905523	0.905395	0.00407555		3609	3673	3719	0.835223	0.837628	0.8522	0.841684	0.00918617		5541	5505	5279	1.01039	1.00677	1.00552	1.00756	0.00253045
11.6667	3699	3840	3783	0.857044	0.881543	0.86786	0.868815	0.0122775		4995	4941	5002	0.908677	0.900164	0.908794	0.905878	0.00494914		3620	3699	3653	0.837769	0.843558	0.837076	0.839468	0.00355897		5607	5572	5258	1.02243	1.01902	1.00152	1.01432	0.0112157
12	3703	3813	3834	0.85797	0.875344	0.87956	0.870958	0.0114435		4995	4980	4922	0.908677	0.907269	0.894259	0.903402	0.00794935		3611	3683	3699	0.835686	0.839909	0.847617	0.841071	0.0060496		5557	5525	5256	1.01331	1.01042	1.00114	1.00829	0.00635814
12.3333	3712	3850	3796	0.860056	0.883838	0.870842	0.871579	0.0119085		4987	4915	4958	0.907222	0.895427	0.900799	0.90115	0.00590524		3626	3691	3668	0.839158	0.841733	0.840513	0.840468	0.00128839		5554	5563	5205	1.01276	1.01737	0.991429	1.00719	0.0138421
12.6667	3641	3805	3812	0.843605	0.873508	0.874513	0.863875	0.0175615		4973	4941	4962	0.904675	0.900164	0.901526	0.902122	0.00231389		3576	3699	3681	0.827586	0.843558	0.843492	0.838212	0.00920226		5606	5544	5261	1.02225	1.0139	1.0021	1.01275	0.0101249
13	3674	3803	3778	0.851251	0.873049	0.866713	0.863671	0.0112126		4984	4934	4969	0.906676	0.898889	0.902798	0.902788	0.00389385		3625	3674	3668	0.838926	0.837856	0.840513	0.839099	0.00133685		5549	5541	5251	1.01185	1.01335	1.00019	1.00846	0.00720455
13.3333	3670	3805	3789	0.850324	0.873508	0.869236	0.864356	0.0123381		4967	4880	4991	0.903584	0.889051	0.906795	0.89981	0.00945495		3625	3648	3678	0.838926	0.831927	0.842805	0.837886	0.00551297		5569	5545	5240	1.0155	1.01408	0.998095	1.00923	0.00966521
13.6667	3685	3833	3824	0.8538	0.879936	0.877265	0.870334	0.0143808		4977	4866	4962	0.905403	0.8865	0.901526	0.89781	0.0099843		3607	3675	3657	0.83476	0.838084	0.837993	0.836946	0.00189314		5601	5528	5284	1.02133	1.01097	1.00648	1.01293	0.00761979
14	3689	3809	3797	0.854727	0.874426	0.871071	0.866741	0.0105394		4943	4893	4951	0.899218	0.891419	0.899528	0.896722	0.00459456		3609	3678	3661	0.835223	0.838769	0.838909	0.837634	0.00208863		5549	5510	5264	1.01185	1.00768	1.00267	1.0074	0.00459944
14.3333	3677	3850	3826	0.851946	0.883838	0.877724	0.87117	0.0169263		4969	4900	4912	0.903948	0.892694	0.892442	0.896361	0.00657114		3621	3681	3678	0.838	0.839453	0.842805	0.840086	0.00246397		5592	5531	5207	1.01969	1.01152	0.99181	1.00767	0.0143345
14.6667	3722	3798	3825	0.862373	0.871901	0.877495	0.870589	0.00764596		4945	4852	4952	0.899582	0.88395	0.899709	0.894414	0.00906216		3605	3667	3668	0.834298	0.83626	0.840513	0.837024	0.00317742		5539	5514	5224	1.01003	1.00841	0.995048	1.0045	0.00822276
15	3708	3842	3822	0.859129	0.882002	0.876807	0.872646	0.0119908		4922	4859	4908	0.895397	0.885225	0.891715	0.890779	0.00515042		3587	3619	3643	0.830132	0.825314	0.834785	0.830077	0.00473576		5575	5509	5229	1.01659	1.0075	0.996	1.0067	0.0103202
15.3333	3687	3814	3801	0.854263	0.875574	0.871989	0.867275	0.0114105		4907	4831	4971	0.892669	0.880124	0.903161	0.891985	0.011534		3601	3634	3660	0.833372	0.828734	0.83868	0.833595	0.00497666		5545	5483	5223	1.01112	1.00274	0.994857	1.00291	0.00813431
15.6667	3657	3838	3790	0.847312	0.881084	0.869465	0.865954	0.0171573		4957	4894	4936	0.901765	0.891601	0.896802	0.896723	0.00508207		3601	3643	3648	0.833372	0.830787	0.83593	0.833363	0.00257179		5558	5494	5224	1.01349	1.00475	0.995048	1.00443	0.00922733
16	3642	3823	3799	0.843837	0.87764	0.87153	0.864336	0.0180134		4870	4817	4917	0.885938	0.877573	0.89335	0.88562	0.00789327		3571	3614	3659	0.826429	0.824173	0.838451	0.829684	0.00767534		5554	5480	5194	1.01276	1.00219	0.989333	1.00143	0.0117342
16.3333	3612	3838	3828	0.836886	0.881084	0.878183	0.865384	0.0247227		4875	4859	4931	0.886847	0.885225	0.895894	0.889322	0.00574887		3598	3619	3669	0.832678	0.825314	0.840742	0.832911	0.00771709		5537	5504	5251	1.00966	1.00658	1.00019	1.00548	0.00483256
16.6667	3644	3835	3831	0.8443	0.880395	0.878871	0.867855	0.0204136		4910	4882	4897	0.893214	0.889415	0.889717	0.890782	0.0021119		3555	3665	3625	0.822726	0.835804	0.83066	0.82973	0.00658824		5600	5511	5216	1.02115	1.00786	0.993524	1.00751	0.0138177
17	3685	3840	3827	0.8538	0.881543	0.877954	0.871099	0.0150884		4842	4836	4910	0.880844	0.881035	0.892078	0.884652	0.00643184		3570	3653	3647	0.826198	0.833067	0.835701	0.831655	0.00490658		5568	5514	5238	1.01532	1.00841	0.997714	1.00715	0.00886937
17.3333	3660	3785	3804	0.848007	0.868916	0.872677	0.8632	0.0132912		4917	4867	4880	0.894488	0.886682	0.886628	0.889266	0.00452231		3572	3641	3652	0.82666	0.830331	0.836847	0.831279	0.00515906		5555	5492	5180	1.01295	1.00439	0.986667	1.00133	0.0134037
17.6667	3660	3821	3803	0.848007	0.877181	0.872448	0.865879	0.0156569		4877	4806	4884	0.887211	0.875569	0.887355	0.883378	0.00676324		3549	3625	3669	0.821338	0.826682	0.840742	0.829587	0.0100234		5565	5502	5229	1.01477	1.00622	0.996	1.00566	0.00939743
18	3635	3808	3770	0.842215	0.874197	0.864877	0.86043	0.0164481		4861	4810	4871	0.884301	0.876298	0.884993	0.881864	0.00483246		3588	3629	3642	0.830363	0.827594	0.834555	0.830838	0.00350484		5529	5507	5231	1.00821	1.00713	0.996381	1.00391	0.00653924
18.3333	3659	3795	3782	0.847776	0.871212	0.86763	0.862206	0.0126247		4830	4833	4883	0.878661	0.880488	0.887173	0.882107	0.004481		3553	3661	3621	0.822263	0.834892	0.829743	0.828966	0.00634993		5566	5534	5197	1.01495	1.01207	0.989905	1.00564	0.0137053
18.6667	3644	3799	3813	0.8443	0.87213	0.874742	0.863724	0.0168722		4847	4834	4888	0.881754	0.88067	0.888081	0.883502	0.00400283		3519	3649	3633	0.814395	0.832155	0.832493	0.826348	0.0103529		5556	5456	5234	1.01313	0.997805	0.996952	1.00263	0.00910338
19	3643	3796	3775	0.844069	0.871442	0.866024	0.860512	0.0144953		4878	4841	4854	0.887393	0.881946	0.881904	0.883748	0.00315715		3539	3620	3649	0.819023	0.825542	0.836159	0.826908	0.0086494		5634	5545	5229	1.02735	1.01408	0.996	1.01248	0.0157376
19.3333	3617	3814	3773	0.838044	0.875574	0.865565	0.859728	0.0194338		4863	4800	4845	0.884664	0.874476	0.880269	0.879803	0.00511001		3568	3661	3610	0.825735	0.834892	0.827223	0.829283	0.00491385		5582	5503	5254	1.01787	1.0064	1.00076	1.00834	0.00871814
19.6667	3655	3792	3800	0.846849	0.870523	0.87176	0.863044	0.0140389		4817	4801	4806	0.876296	0.874658	0.873183	0.874713	0.00155722		3550	3626	3625	0.821569	0.82691	0.83066	0.82638	0.00456857		5514	5511	5257	1.00547	1.00786	1.00133	1.00489	0.00330387
20	3624	3757	3810	0.839666	0.862489	0.874054	0.858736	0.0174981		4813	4800	4864	0.875568	0.874476	0.883721	0.877922	0.00505173		3559	3612	3642	0.823652	0.823717	0.834555	0.827308	0.00627639		5532	5490	5240	1.00875	1.00402	0.998095	1.00362	0.00533997

## Sheet: Fig. 3a app. km. B12 import
Figure 3	Transport kinetics of BacAMm for transport of cobalamin.
Figure 3a	Initial cobalamin transport rates determined for BacAMm reconstituted into liposomes in presence of various concentrations of cobalamin (import direction).
													100 µM B12																	80 µM B12																	60 µM B12
													Experiment 1						Experiment 2											Experiment 1						Experiment 2											Experiment 1
													raw data			normalized			raw data			normalized			Exp. 1	Exp. 2				raw data			normalized			raw data			normalized			Exp. 1	Exp. 2				raw data
		Exp. 1	Exp. 2	Exp. 1	Exp. 2	Exp. 1	Exp. 2					Time (min)	(1/3)	(2/3)	(3/3)	(1/3)	(2/3)	(3/3)	(1/3)	(2/3)	(3/3)	(1/3)	(2/3)	(3/3)	Mean	Mean	Mean	SD		(1/3)	(2/3)	(3/3)	(1/3)	(2/3)	(3/3)	(1/3)	(2/3)	(3/3)	(1/3)	(2/3)	(3/3)	Mean	Mean	Mean	SD		(1/3)	(2/3)	(3/3)
	Cobalamin (µM)	Slope	Slope	relative activity	relative activity	V/Vmax	V/Vmax	mean	SD			0	3682	3602	3670	1	1	1	1899	1899	2799	1	1	1	1	1	1	0		4309	4202	4247	1	1	1	2241	2200	2230	1	1	1	1	1	1	0		4884	4816	4963
	100	-0.0179	-0.02612	1	0.927557	0.940734	0.931002	0.935868	0.00688174			0.333333	3600	3477	3528	0.977729	0.965297	0.961308	1820	1804	2647	0.958399	0.949974	0.945695	0.968111	0.951356	0.959734	0.0114141		4175	4252	4178	0.968902	1.0119	0.983753	2171	2131	2127	0.968764	0.968636	0.953812	0.988185	0.963737	0.975961	0.0199907		4797	4746	4877
	80	-0.01656	-0.02246	0.92514	0.797585	0.87031	0.800547	0.835429	0.0493298			0.666667	3588	3455	3445	0.97447	0.959189	0.938692	1822	1780	2588	0.959452	0.937335	0.924616	0.957451	0.940468	0.948959	0.0184321		4125	4035	4118	0.957299	0.960257	0.969626	2122	2100	2068	0.946899	0.954545	0.927354	0.962394	0.942933	0.952663	0.0144512		4719	4647	4765
	60	-0.01688	-0.02816	0.943017	1	0.887128	1.00371	0.945421	0.0824388			1	3495	3473	3534	0.949212	0.964187	0.962943	1764	1733	2558	0.92891	0.912586	0.913898	0.958781	0.918464	0.938623	0.0234124		4102	3965	4081	0.951961	0.943598	0.960914	2123	2044	2053	0.947345	0.929091	0.920628	0.952158	0.932355	0.942256	0.014907		4658	4606	4714
	40	-0.01775	-0.0277	0.99162	0.983665	0.932851	0.987318	0.960084	0.0385142			1.33333	3519	3367	3416	0.955731	0.934758	0.93079	1795	1733	2555	0.945234	0.912586	0.912826	0.940426	0.923549	0.931988	0.0172738		4087	3969	4041	0.94848	0.94455	0.951495	2069	2060	2051	0.923249	0.936364	0.919731	0.948175	0.926448	0.937311	0.013312		4623	4561	4689
	20	-0.01679	-0.02771	0.937989	0.98402	0.882398	0.987674	0.935036	0.0744417			1.66667	3432	3368	3369	0.932102	0.935036	0.917984	1777	1705	2508	0.935756	0.897841	0.896034	0.928374	0.909877	0.919125	0.018361		4024	3920	3995	0.933859	0.932889	0.940664	2087	2035	2003	0.931281	0.925	0.898206	0.935804	0.918162	0.926983	0.0149655		4576	4518	4659
	10	-0.01541	-0.019	0.860894	0.674716	0.809872	0.677222	0.743547	0.0937979			2	3467	3305	3370	0.941608	0.917546	0.918256	1717	1694	2462	0.90416	0.892048	0.8796	0.925803	0.891936	0.90887	0.0218953		4020	3947	4017	0.932931	0.939315	0.945844	2054	2014	2009	0.916555	0.915455	0.900897	0.939363	0.910969	0.925166	0.017003		4543	4505	4625
	7.5	-0.01189	-0.02034	0.664246	0.722301	0.624878	0.724984	0.674931	0.070785			2.33333	3421	3305	3367	0.929115	0.917546	0.917439	1737	1681	2476	0.914692	0.885203	0.884602	0.921366	0.894832	0.908099	0.0186438		4041	3908	3982	0.937805	0.930033	0.937603	2029	2027	1995	0.905399	0.921364	0.894619	0.935147	0.907127	0.921137	0.0177709		4544	4510	4616
	5	-0.008194	-0.01833	0.457765	0.650923	0.430635	0.653341	0.541988	0.157476			2.66667	3383	3320	3358	0.918794	0.92171	0.914986	1708	1651	2464	0.899421	0.869405	0.880314	0.918497	0.883047	0.900772	0.0217692		3995	3858	3943	0.927129	0.918134	0.92842	2035	1976	2001	0.908077	0.898182	0.897309	0.924561	0.901189	0.912875	0.0138108		4509	4455	4623
	2.5	-0.004996	-0.01176	0.279106	0.417614	0.262565	0.419165	0.340865	0.110733			3	3359	3254	3330	0.912276	0.903387	0.907357	1690	1682	2449	0.889942	0.885729	0.874955	0.907673	0.883542	0.895608	0.0143708		3953	3832	3961	0.917382	0.911947	0.932658	2017	1961	2021	0.900045	0.891364	0.906278	0.920662	0.899229	0.909946	0.0143663		4502	4450	4592
	1	-0.003079	-0.004295	0.172011	0.152521	0.161817	0.153088	0.157452	0.00617233			3.33333	3403	3249	3317	0.924226	0.901999	0.903815	1683	1637	2440	0.886256	0.862033	0.87174	0.910013	0.873343	0.891678	0.0228865		3933	3842	3937	0.912741	0.914327	0.927007	1999	1962	1938	0.892012	0.891818	0.869058	0.918025	0.884296	0.901161	0.0208663		4504	4429	4542
	0.5	-0.001753	-0.002788	0.097933	0.0990057	0.0921288	0.0993734	0.0957511	0.00512265			3.66667	3378	3234	3318	0.917436	0.897835	0.904087	1689	1663	2412	0.889415	0.875724	0.861736	0.906453	0.875625	0.891039	0.0200453		3954	3865	3951	0.917614	0.9198	0.930304	1978	1973	1974	0.882642	0.896818	0.885202	0.922573	0.888221	0.905397	0.0198812		4466	4417	4541
	0.25	-0.001611	-0.002432	0.09	0.0863636	0.084666	0.0866844	0.0856752	0.00142717			4	3396	3216	3288	0.922325	0.892837	0.895913	1679	1622	2394	0.88415	0.854134	0.855305	0.903692	0.86453	0.884111	0.0260926		3970	3799	3904	0.921327	0.904093	0.919237	1987	1948	1967	0.886658	0.885455	0.882063	0.914886	0.884725	0.899805	0.0176226		4413	4429	4527
	0	-7.981e-05	0.001039	0.00445866	-0.0368963	0.00419441	-0.0370333	-0.0164195	0.0291524			4.33333	3375	3228	3275	0.916621	0.896169	0.892371	1691	1615	2436	0.890469	0.850448	0.870311	0.90172	0.870409	0.886065	0.0228549		3870	3806	3851	0.89812	0.905759	0.906758	1949	1966	1963	0.869701	0.893636	0.880269	0.903546	0.881202	0.892374	0.0147055		4424	4389	4482
	Vmax			1.063	0.9963			0.9986				4.66667	3342	3244	3270	0.907659	0.900611	0.891008	1653	1629	2375	0.870458	0.85782	0.848517	0.899759	0.858932	0.879346	0.0240108		3931	3790	3868	0.912277	0.901951	0.910761	2001	1962	1932	0.892905	0.891818	0.866368	0.90833	0.883697	0.896013	0.0168722		4414	4358	4480
	Apparent kM			4.7	3.3			3.9				5	3364	3169	3267	0.913634	0.879789	0.890191	1662	1609	2366	0.875197	0.847288	0.845302	0.894538	0.855929	0.875234	0.0260611		3863	3789	3842	0.896496	0.901713	0.904639	1957	1898	1957	0.873271	0.862727	0.877578	0.900949	0.871192	0.886071	0.0171989		4421	4367	4493
												5.33333	3368	3165	3231	0.91472	0.878679	0.880381	1673	1624	2363	0.88099	0.855187	0.84423	0.89126	0.860136	0.875698	0.0244642		3869	3773	3867	0.897888	0.897906	0.910525	1974	1936	1984	0.880857	0.88	0.889686	0.902106	0.883514	0.89281	0.0116817		4393	4326	4463
												5.66667	3321	3174	3250	0.901955	0.881177	0.885559	1634	1598	2315	0.860453	0.841496	0.827081	0.889564	0.84301	0.866287	0.0284644		3876	3735	3823	0.899513	0.888862	0.900165	1961	1938	1902	0.875056	0.880909	0.852915	0.89618	0.869627	0.882903	0.0177438		4384	4314	4458
												6	3320	3163	3214	0.901684	0.878123	0.875749	1631	1630	2327	0.858873	0.858346	0.831368	0.885185	0.849529	0.867357	0.0237193		3816	3758	3804	0.885588	0.894336	0.895691	1967	1910	1899	0.877733	0.868182	0.85157	0.891872	0.865828	0.87885	0.0169005		4412	4311	4411
												6.33333	3345	3172	3264	0.908474	0.880622	0.889373	1605	1582	2328	0.845182	0.83307	0.831726	0.892823	0.836659	0.864741	0.0323948		3825	3710	3800	0.887677	0.882913	0.894749	1945	1903	1892	0.867916	0.865	0.84843	0.888446	0.860449	0.874448	0.0171327		4420	4300	4426
												6.66667	3322	3130	3242	0.902227	0.868962	0.883379	1637	1578	2337	0.862033	0.830964	0.834941	0.884856	0.842646	0.863751	0.0275709		3869	3704	3781	0.897888	0.881485	0.890275	1956	1873	1895	0.872825	0.851364	0.849776	0.889883	0.857988	0.873935	0.0199606		4383	4273	4399
												7	3333	3114	3191	0.905215	0.86452	0.869482	1636	1579	2311	0.861506	0.83149	0.825652	0.879739	0.839549	0.859644	0.0288055		3816	3687	3778	0.885588	0.877439	0.889569	1945	1904	1900	0.867916	0.865455	0.852018	0.884199	0.861796	0.872998	0.0139695		4325	4273	4400
												7.33333	3344	3140	3184	0.908202	0.871738	0.867575	1612	1569	2299	0.848868	0.826224	0.821365	0.882505	0.832152	0.857329	0.0323518		3854	3635	3794	0.894407	0.865064	0.893336	1965	1851	1921	0.876841	0.841364	0.861435	0.884269	0.85988	0.872075	0.0203913		4363	4260	4387
												7.66667	3308	3134	3196	0.898425	0.870072	0.870845	1644	1577	2305	0.865719	0.830437	0.823508	0.879781	0.839888	0.859834	0.0280488		3856	3637	3752	0.894871	0.86554	0.883447	1928	1858	1883	0.86033	0.844545	0.844395	0.881286	0.849757	0.865521	0.0204745		4369	4266	4405
												8	3314	3119	3188	0.900054	0.865908	0.868665	1623	1597	2306	0.85466	0.840969	0.823866	0.878209	0.839832	0.85902	0.0260958		3871	3649	3775	0.898352	0.868396	0.888863	1911	1858	1882	0.852744	0.844545	0.843946	0.885204	0.847079	0.866141	0.0232266		4392	4248	4334
												8.33333	3322	3142	3184	0.902227	0.872293	0.867575	1597	1578	2307	0.840969	0.830964	0.824223	0.880698	0.832052	0.856375	0.0296583		3850	3649	3769	0.893479	0.868396	0.88745	1917	1854	1868	0.855422	0.842727	0.837668	0.883108	0.845272	0.86419	0.0230542		4366	4253	4395
												8.66667	3285	3117	3178	0.892178	0.865353	0.86594	1597	1573	2321	0.840969	0.828331	0.829225	0.87449	0.832841	0.853666	0.0251829		3844	3642	3723	0.892086	0.86673	0.876619	1903	1847	1880	0.849174	0.839545	0.843049	0.878478	0.843923	0.861201	0.0208099		4314	4203	4369
												9	3283	3177	3174	0.891635	0.88201	0.86485	1606	1573	2292	0.845708	0.828331	0.818864	0.879498	0.830968	0.855233	0.0292293		3847	3613	3772	0.892783	0.859829	0.888156	1944	1875	1868	0.86747	0.852273	0.837668	0.880256	0.85247	0.866363	0.0211603		4382	4204	4389
												9.33333	3260	3106	3170	0.885388	0.862299	0.86376	1598	1563	2322	0.841496	0.823065	0.829582	0.870482	0.831381	0.850932	0.0236747		3815	3609	3776	0.885356	0.858877	0.889098	1926	1850	1866	0.859438	0.840909	0.836771	0.877777	0.845706	0.861742	0.0218039		4312	4180	4350
												9.66667	3281	3084	3170	0.891092	0.856191	0.86376	1574	1577	2302	0.828857	0.830437	0.822437	0.870348	0.827244	0.848796	0.0264461		3844	3571	3765	0.892086	0.849833	0.886508	1935	1852	1863	0.863454	0.841818	0.835426	0.876143	0.846899	0.861521	0.023529		4351	4185	4328
												10	3248	3108	3166	0.882129	0.862854	0.86267	1581	1539	2259	0.832543	0.810427	0.807074	0.869218	0.816681	0.84295	0.0308974		3813	3592	3723	0.884892	0.854831	0.876619	1893	1837	1866	0.844712	0.835	0.836771	0.872114	0.838828	0.855471	0.0209654		4266	4180	4342
												10.3333	3261	3054	3139	0.88566	0.847862	0.855313	1588	1571	2257	0.83623	0.827278	0.806359	0.862945	0.823289	0.843117	0.0269467		3869	3580	3749	0.897888	0.851975	0.882741	1901	1854	1859	0.848282	0.842727	0.833632	0.877535	0.841547	0.859541	0.0250867		4277	4234	4363
												10.6667	3265	3079	3137	0.886746	0.854803	0.854768	1593	1541	2266	0.838863	0.81148	0.809575	0.865439	0.819972	0.842706	0.0293902		3829	3637	3743	0.888605	0.86554	0.881328	1913	1843	1834	0.853637	0.837727	0.822422	0.878491	0.837929	0.85821	0.0254296		4259	4201	4320
												11	3228	3053	3111	0.876697	0.847585	0.847684	1578	1537	2303	0.830964	0.809373	0.822794	0.857322	0.821044	0.839183	0.0235583		3824	3592	3697	0.887445	0.854831	0.870497	1909	1831	1864	0.851852	0.832273	0.835874	0.870924	0.84	0.855462	0.0208988		4258	4136	4339
												11.3333	3217	3054	3133	0.87371	0.847862	0.853678	1612	1533	2273	0.848868	0.807267	0.812076	0.858417	0.822737	0.840577	0.0257415		3798	3550	3736	0.881411	0.844836	0.87968	1934	1830	1869	0.863008	0.831818	0.838117	0.868642	0.844314	0.856478	0.0213701		4230	4161	4323
												11.6667	3193	3066	3164	0.867192	0.851194	0.862125	1589	1530	2259	0.836756	0.805687	0.807074	0.86017	0.816506	0.838338	0.0268688		3779	3552	3731	0.877002	0.845312	0.878502	1903	1824	1867	0.849174	0.829091	0.83722	0.866939	0.838495	0.852717	0.0205931		4234	4183	4320
												12	3226	3093	3135	0.876154	0.85869	0.854223	1578	1539	2267	0.830964	0.810427	0.809932	0.863022	0.817107	0.840065	0.0272728		3773	3578	3712	0.875609	0.851499	0.874029	1905	1852	1855	0.850067	0.841818	0.831839	0.867046	0.841241	0.854143	0.0174885		4245	4185	4323
												12.3333	3199	3020	3120	0.868821	0.838423	0.850136	1573	1540	2301	0.828331	0.810953	0.822079	0.85246	0.820454	0.836457	0.0207925		3755	3592	3695	0.871432	0.854831	0.870026	1904	1813	1843	0.849621	0.824091	0.826457	0.86543	0.83339	0.84941	0.0205294		4210	4161	4292
												12.6667	3174	3045	3164	0.862032	0.845364	0.862125	1586	1532	2243	0.835176	0.80674	0.801358	0.856507	0.814425	0.835466	0.026469		3788	3578	3709	0.87909	0.851499	0.873322	1896	1814	1888	0.846051	0.824545	0.846637	0.867971	0.839078	0.853524	0.0199637		4251	4147	4330
												13	3163	3029	3131	0.859044	0.840922	0.853134	1589	1543	2255	0.836756	0.812533	0.805645	0.851033	0.818311	0.834672	0.0214985		3706	3588	3678	0.86006	0.853879	0.866023	1892	1799	1851	0.844266	0.817727	0.830045	0.859988	0.830679	0.845333	0.01852		4207	4133	4281
												13.3333	3169	3047	3100	0.860674	0.845919	0.844687	1580	1509	2220	0.832017	0.794629	0.79314	0.850426	0.806595	0.828511	0.0283213		3744	3604	3699	0.868879	0.857687	0.870968	1860	1801	1862	0.829987	0.818636	0.834978	0.865845	0.827867	0.846856	0.021935		4232	4154	4254
												13.6667	3160	3017	3121	0.858229	0.83759	0.850409	1569	1529	2225	0.826224	0.805161	0.794927	0.848743	0.808771	0.828757	0.0249925		3731	3547	3711	0.865862	0.844122	0.873793	1899	1808	1824	0.84739	0.821818	0.817937	0.861259	0.829048	0.845154	0.0225407		4240	4121	4256
												14	3173	3023	3110	0.86176	0.839256	0.847411	1562	1506	2214	0.822538	0.793049	0.790997	0.849476	0.802195	0.825835	0.0291059		3695	3567	3702	0.857508	0.848881	0.871674	1875	1809	1836	0.83668	0.822273	0.823318	0.859354	0.827424	0.843389	0.0196127		4255	4111	4296
												14.3333	3168	3041	3092	0.860402	0.844253	0.842507	1567	1531	2204	0.825171	0.806214	0.787424	0.849054	0.80627	0.827662	0.0270291		3678	3530	3712	0.853562	0.840076	0.874029	1869	1821	1820	0.834003	0.827727	0.816143	0.855889	0.825958	0.840923	0.0204573		4177	4157	4268
												14.6667	3145	3031	3120	0.854155	0.841477	0.850136	1582	1505	2213	0.83307	0.792522	0.79064	0.84859	0.805411	0.827	0.0283898		3717	3554	3694	0.862613	0.845788	0.86979	1865	1802	1804	0.832218	0.819091	0.808969	0.859397	0.820092	0.839745	0.0240526		4207	4139	4226
												15	3167	3030	3090	0.86013	0.841199	0.841962	1557	1519	2237	0.819905	0.799895	0.799214	0.847764	0.806338	0.827051	0.0248201		3708	3538	3682	0.860524	0.84198	0.866965	1845	1803	1835	0.823293	0.819545	0.82287	0.85649	0.821903	0.839196	0.020685		4196	4156	4255
												15.3333	3129	3013	3067	0.84981	0.83648	0.835695	1556	1498	2211	0.819379	0.788836	0.789925	0.840661	0.79938	0.820021	0.0256227		3689	3554	3679	0.856115	0.845788	0.866259	1854	1804	1806	0.827309	0.82	0.809865	0.856054	0.819058	0.837556	0.0219819		4225	4112	4238
												15.6667	3141	3024	3110	0.853069	0.839534	0.847411	1567	1482	2233	0.825171	0.780411	0.797785	0.846671	0.801122	0.823897	0.0290618		3703	3565	3652	0.859364	0.848406	0.859901	1827	1774	1796	0.815261	0.806364	0.805381	0.85589	0.809002	0.832446	0.0262343		4193	4111	4243
												16	3108	3020	3084	0.844106	0.838423	0.840327	1560	1507	2197	0.821485	0.793576	0.784923	0.840952	0.799995	0.820473	0.0255469		3689	3558	3664	0.856115	0.84674	0.862727	1827	1774	1804	0.815261	0.806364	0.808969	0.855194	0.810198	0.832696	0.0253293		4186	4125	4251
												16.3333	3129	3042	3084	0.84981	0.844531	0.840327	1558	1514	2240	0.820432	0.797262	0.800286	0.844889	0.805993	0.825441	0.0229426		3698	3539	3648	0.858204	0.842218	0.858959	1868	1766	1802	0.833556	0.802727	0.808072	0.853127	0.814785	0.833956	0.0241941		4123	4069	4228
												16.6667	3135	2997	3084	0.851439	0.832038	0.840327	1544	1490	2215	0.81306	0.784623	0.791354	0.841268	0.796346	0.818807	0.027049		3680	3530	3648	0.854026	0.840076	0.858959	1817	1761	1801	0.810799	0.800455	0.807623	0.851021	0.806292	0.828656	0.025491		4169	4095	4222
												17	3110	3000	3078	0.84465	0.832871	0.838692	1555	1487	2220	0.818852	0.783044	0.79314	0.838737	0.798345	0.818541	0.0252919		3688	3531	3638	0.855883	0.840314	0.856605	1836	1760	1804	0.819277	0.8	0.808969	0.850934	0.809415	0.830175	0.0242538		4179	4085	4238
												17.3333	3126	2997	3079	0.848995	0.832038	0.838965	1518	1510	2210	0.799368	0.795155	0.789568	0.839999	0.794697	0.817348	0.0255818		3672	3539	3627	0.85217	0.842218	0.854015	1840	1762	1820	0.821062	0.800909	0.816143	0.849467	0.812705	0.831086	0.0215804		4202	4091	4202
												17.6667	3146	2997	3080	0.854427	0.832038	0.839237	1545	1455	2207	0.813586	0.766193	0.788496	0.841901	0.789425	0.815663	0.033215		3688	3521	3607	0.855883	0.837934	0.849305	1822	1777	1811	0.81303	0.807727	0.812108	0.847708	0.810955	0.829331	0.02101		4148	4101	4174
												18	3105	2985	3060	0.843292	0.828706	0.833787	1528	1481	2216	0.804634	0.779884	0.791711	0.835262	0.792076	0.813669	0.0253518		3716	3538	3628	0.862381	0.84198	0.85425	1827	1762	1807	0.815261	0.800909	0.810314	0.85287	0.808828	0.830849	0.0254041		4148	4037	4213
												18.3333	3130	2998	3099	0.850081	0.832315	0.844414	1517	1478	2176	0.798841	0.778304	0.777421	0.84227	0.784855	0.813563	0.0328731		3637	3520	3649	0.844047	0.837696	0.859195	1820	1775	1800	0.812137	0.806818	0.807175	0.846979	0.80871	0.827845	0.0221742		4131	4035	4193
												18.6667	3127	2963	3050	0.849267	0.822599	0.831063	1530	1453	2209	0.805687	0.76514	0.78921	0.834309	0.786679	0.810494	0.0303514		3614	3536	3613	0.83871	0.841504	0.850718	1821	1768	1805	0.812584	0.803636	0.809417	0.843644	0.808546	0.826095	0.0198392		4145	4008	4190
												19	3090	2998	3067	0.839218	0.832315	0.835695	1539	1484	2192	0.810427	0.781464	0.783137	0.835743	0.791676	0.813709	0.0263266		3631	3500	3643	0.842655	0.832937	0.857782	1816	1785	1807	0.810353	0.811364	0.810314	0.844458	0.810677	0.827567	0.0201295		4129	4068	4191
												19.3333	3115	3010	3032	0.846008	0.835647	0.826158	1501	1479	2178	0.790416	0.778831	0.778135	0.835938	0.782461	0.809199	0.030272		3660	3505	3632	0.849385	0.834127	0.855192	1822	1748	1788	0.81303	0.794545	0.801794	0.846235	0.803123	0.824679	0.0252909		4108	4000	4187
												19.6667	3085	3010	3081	0.83786	0.835647	0.83951	1501	1455	2192	0.790416	0.766193	0.783137	0.837672	0.779915	0.808794	0.0326198		3669	3530	3618	0.851474	0.840076	0.851895	1826	1757	1799	0.814815	0.798636	0.806726	0.847815	0.806726	0.82727	0.0234661		4159	3992	4201
												20	3095	2967	3090	0.840576	0.823709	0.841962	1505	1493	2223	0.792522	0.786203	0.794212	0.835416	0.790979	0.813197	0.0253142		3664	3474	3601	0.850313	0.826749	0.847893	1806	1750	1808	0.80589	0.795455	0.810762	0.841652	0.804036	0.822844	0.0227193		4109	4038	4169
[truncated: 173 more columns]

## Sheet: Fig. 3a app. km B12 export
Figure 3	Transport kinetics of BacAMm for transport of cobalamin.
Figure 3a	Initial cobalamin transport rates determined for BacAMm reconstituted into liposomes in presence of various concentrations of cobalamin (export direction).
													100 µM B12																	80 µM B12																	60 µM B12
													Experiment 1						Experiment 2											Experiment 1						Experiment 2											Experiment 1
													raw data			normalized			raw data			normalized			Exp. 1	Exp. 2				raw data			normalized			raw data			normalized			Exp. 1	Exp. 2				raw data
		Exp. 1	Exp. 2	Exp. 1	Exp. 2	Exp. 1	Exp. 2					Time (min)	(1/3)	(2/3)	(3/3)	(1/3)	(2/3)	(3/3)	(1/3)	(2/3)	(3/3)	(1/3)	(2/3)	(3/3)	Mean	Mean	Mean	SD		(1/3)	(2/3)	(3/3)	(1/3)	(2/3)	(3/3)	(1/3)	(2/3)	(3/3)	(1/3)	(2/3)	(3/3)	Mean	Mean	Mean	SD		(1/3)	(2/3)	(3/3)
	Cobalamin (µM)	Slope	Slope	relative activity	relative activity	V/Vmax	V/Vmax	mean	SD			0	2080	2094	2273	1	1	1	2037	2060	2010	1	1	1	1	1	1	0		2354	2355	2550	1	1	1	2330	2304	2319	1	1	1	1	1	1	0		2686	2755	2846
	100	-0.02386	-0.02289	1	1	0.710227	0.799361	0.754794	0.0630267			0.333333	2065	2061	2233	0.992788	0.984241	0.982402	2017	2037	1985	0.990182	0.988835	0.987562	0.986477	0.98886	0.987668	0.0038311		2352	2342	2505	0.99915	0.99448	0.982353	2333	2279	2318	1.00129	0.989149	0.999569	0.991994	0.996669	0.994331	0.00734031		2700	2705	2828
	80	-0.01817	-0.0213	0.761526	0.930537	0.540856	0.743835	0.642346	0.143528			0.666667	2031	2022	2228	0.976442	0.965616	0.980202	2008	2057	1985	0.985763	0.998544	0.987562	0.974087	0.990623	0.982355	0.0111408		2304	2340	2500	0.97876	0.993631	0.980392	2314	2272	2347	0.993133	0.986111	1.01207	0.984261	0.997106	0.990683	0.0121758		2649	2695	2783
	60	-0.01705	-0.01643	0.714585	0.717781	0.507518	0.573766	0.540642	0.0468442			1	2034	2043	2226	0.977885	0.975645	0.979322	1978	2024	1971	0.971036	0.982524	0.980597	0.977617	0.978052	0.977835	0.00407085		2280	2312	2466	0.968564	0.981741	0.967059	2310	2243	2303	0.991416	0.973524	0.9931	0.972455	0.986014	0.979234	0.0113283		2649	2830	2810
	40	-0.0114	-0.01466	0.477787	0.640454	0.339337	0.511954	0.425646	0.122058			1.33333	2013	2031	2195	0.967788	0.969914	0.965684	1968	1998	1970	0.966127	0.969903	0.9801	0.967796	0.972043	0.969919	0.00530091		2252	2284	2455	0.956669	0.969851	0.962745	2269	2230	2248	0.97382	0.967882	0.969383	0.963089	0.970362	0.966725	0.00609045		2670	2637	2766
	20	-0.007697	-0.01071	0.32259	0.46789	0.229112	0.374013	0.301563	0.10246			1.66667	1992	2000	2156	0.957692	0.95511	0.948526	1944	1988	1941	0.954345	0.965049	0.965672	0.953776	0.961688	0.957732	0.00662825		2248	2273	2465	0.95497	0.96518	0.966667	2230	2242	2284	0.957082	0.97309	0.984907	0.962272	0.971693	0.966983	0.0109934		2614	2644	2769
	10	-0.006174	-0.006318	0.258759	0.276016	0.183778	0.220636	0.202207	0.0260626			2	1993	1980	2138	0.958173	0.945559	0.940607	1918	1960	1914	0.941581	0.951456	0.952239	0.948113	0.948425	0.948269	0.00685261		2274	2274	2419	0.966015	0.965605	0.948627	2273	2213	2237	0.975536	0.960503	0.96464	0.960083	0.966893	0.963488	0.00879893		2588	2677	2760
	7.5	-0.006174	-0.005836	0.258759	0.254958	0.183778	0.203804	0.193791	0.0141603			2.33333	1940	1978	2168	0.932692	0.944604	0.953806	1941	1954	1909	0.952872	0.948544	0.949751	0.9437	0.950389	0.947045	0.00776128		2239	2266	2401	0.951147	0.962208	0.941569	2222	2220	2241	0.953648	0.963542	0.966365	0.951641	0.961185	0.956413	0.00937198		2579	2580	2763
	5	-0.004836	-0.005233	0.202682	0.228615	0.143951	0.182746	0.163348	0.0274325			2.66667	1929	1929	2120	0.927404	0.921203	0.932688	1899	1938	1883	0.932253	0.940777	0.936816	0.927098	0.936615	0.931857	0.00690404		2236	2233	2417	0.949873	0.948195	0.947843	2197	2196	2223	0.942918	0.953125	0.958603	0.948637	0.951549	0.950093	0.00532534		2581	2600	2736
	2.5	-0.003116	-0.003627	0.130595	0.158453	0.0927522	0.126661	0.109707	0.0239774			3	1944	1923	2091	0.934615	0.918338	0.91993	1878	1944	1886	0.921944	0.943689	0.938308	0.924294	0.934647	0.929471	0.0107551		2191	2237	2388	0.930756	0.949894	0.936471	2169	2183	2167	0.930901	0.947483	0.934455	0.93904	0.937613	0.938327	0.00834888		2540	2622	2721
	1	-0.003461	-0.002803	0.145054	0.122455	0.103022	0.0978859	0.100454	0.00363155			3.33333	1900	1918	2110	0.913462	0.91595	0.928289	1878	1898	1863	0.921944	0.921359	0.926866	0.919233	0.92339	0.921312	0.00583601		2221	2212	2376	0.9435	0.939278	0.931765	2135	2134	2163	0.916309	0.926215	0.93273	0.938181	0.925085	0.931633	0.00964033		2520	2590	2714
	0.5	-0.001311	-0.002636	0.0549455	0.115159	0.0390238	0.0920539	0.0655389	0.037498			3.66667	1903	1915	2077	0.914904	0.914518	0.91377	1881	1906	1877	0.923417	0.925243	0.933831	0.914397	0.927497	0.920947	0.00799884		2185	2192	2345	0.928207	0.930786	0.919608	2134	2137	2166	0.91588	0.927517	0.934023	0.9262	0.925807	0.926004	0.00689531		2535	2582	2667
	0	7.291e-05	-1.909e-05	-0.00305574	0.000833989	-0.00217027	0.000666658	-0.000751807	0.00200601			4	1879	1856	2051	0.903365	0.886342	0.902332	1864	1865	1862	0.915071	0.90534	0.926368	0.897346	0.915593	0.90647	0.0134395		2179	2199	2336	0.925658	0.933758	0.916078	2132	2108	2175	0.915021	0.914931	0.937904	0.925165	0.922619	0.923892	0.0101671		2506	2567	2722
	Vmax			1.408	1.251			0.9715				4.33333	1889	1877	2014	0.908173	0.896371	0.886054	1862	1896	1859	0.914089	0.920388	0.924876	0.896866	0.919784	0.908325	0.0147758		2166	2170	2345	0.920136	0.921444	0.919608	2137	2085	2135	0.917167	0.904948	0.920655	0.920396	0.914257	0.917326	0.00623515		2501	2555	2645
	Apparent kM			57	33			40				4.66667	1876	1863	2041	0.901923	0.889685	0.897932	1824	1881	1819	0.895434	0.913107	0.904975	0.896513	0.904505	0.900509	0.00812655		2140	2167	2332	0.909091	0.92017	0.91451	2130	2074	2131	0.914163	0.900174	0.918931	0.91459	0.911089	0.91284	0.00734648		2499	2556	2611
												5	1840	1850	2025	0.884615	0.883477	0.890893	1839	1877	1834	0.902798	0.911165	0.912438	0.886328	0.9088	0.897564	0.0129941		2137	2159	2290	0.907816	0.916773	0.898039	2108	2045	2107	0.904721	0.887587	0.908581	0.907543	0.900296	0.90392	0.010041		2462	2501	2638
												5.33333	1841	1841	2015	0.885096	0.879179	0.886494	1816	1848	1804	0.891507	0.897087	0.897512	0.883589	0.895369	0.889479	0.00722159		2138	2153	2285	0.908241	0.914225	0.896078	2114	2057	2113	0.907296	0.892795	0.911169	0.906182	0.903753	0.904967	0.00857296		2492	2522	2652
												5.66667	1811	1848	2002	0.870673	0.882521	0.880774	1806	1831	1807	0.886598	0.888835	0.899005	0.87799	0.891479	0.884734	0.00940464		2103	2158	2277	0.893373	0.916348	0.892941	2066	2060	2091	0.886695	0.894097	0.901682	0.900887	0.894158	0.897523	0.0103815		2465	2484	2627
												6	1830	1812	2010	0.879808	0.86533	0.884294	1798	1782	1785	0.882671	0.865049	0.88806	0.876477	0.878593	0.877535	0.00992851		2118	2129	2280	0.899745	0.904034	0.894118	2090	2043	2098	0.896996	0.886719	0.9047	0.899299	0.896138	0.897719	0.00674123		2441	2481	2599
												6.33333	1797	1796	1994	0.863942	0.857689	0.877255	1785	1803	1781	0.876289	0.875243	0.88607	0.866295	0.8792	0.872748	0.0102065		2078	2100	2261	0.882753	0.89172	0.886667	2062	2046	2081	0.884979	0.888021	0.89737	0.887046	0.890123	0.888585	0.00525385		2421	2447	2594
												6.66667	1809	1808	1984	0.869712	0.863419	0.872855	1781	1800	1775	0.874325	0.873786	0.883085	0.868662	0.877065	0.872864	0.00642785		2106	2106	2234	0.894647	0.894268	0.876078	2033	2032	2072	0.872532	0.881944	0.893489	0.888331	0.882655	0.885493	0.00993915		2440	2446	2574
												7	1793	1808	1932	0.862019	0.863419	0.849978	1780	1794	1777	0.873834	0.870874	0.88408	0.858472	0.876262	0.867367	0.0116618		2049	2100	2247	0.870433	0.89172	0.881176	2058	2013	2085	0.883262	0.873698	0.899094	0.88111	0.885351	0.883231	0.0107944		2416	2457	2604
												7.33333	1802	1783	1960	0.866346	0.85148	0.862297	1758	1762	1779	0.863034	0.85534	0.885075	0.860041	0.867816	0.863929	0.0117063		2057	2084	2251	0.873832	0.884926	0.882745	2075	2034	2097	0.890558	0.882812	0.904269	0.880501	0.892547	0.886524	0.0102261		2411	2430	2559
												7.66667	1800	1797	1945	0.865385	0.858166	0.855697	1770	1772	1764	0.868925	0.860194	0.877612	0.859749	0.86891	0.86433	0.00810254		2067	2073	2243	0.87808	0.880255	0.879608	2049	1966	2090	0.879399	0.853299	0.901251	0.879314	0.877983	0.878648	0.0152175		2409	2437	2523
												8	1798	1768	1942	0.864423	0.844317	0.854377	1782	1784	1743	0.874816	0.866019	0.867164	0.854373	0.869333	0.861853	0.0108037		2064	2087	2193	0.876805	0.8862	0.86	2043	1993	2065	0.876824	0.865017	0.89047	0.874335	0.877437	0.875886	0.0117582		2372	2417	2536
												8.33333	1763	1785	1950	0.847596	0.852436	0.857897	1771	1789	1761	0.869416	0.868447	0.876119	0.852643	0.871327	0.861985	0.0110607		2076	2063	2170	0.881903	0.876008	0.85098	2011	2013	2045	0.86309	0.873698	0.881846	0.869631	0.872878	0.871254	0.0120982		2391	2430	2518
												8.66667	1777	1750	1902	0.854327	0.835721	0.83678	1748	1747	1758	0.858125	0.848058	0.874627	0.842276	0.86027	0.851273	0.0145872		2041	2054	2195	0.867035	0.872187	0.860784	2044	1991	2065	0.877253	0.864149	0.89047	0.866669	0.877291	0.87198	0.0107782		2383	2387	2516
												9	1753	1765	1944	0.842788	0.842884	0.855257	1745	1769	1741	0.856652	0.858738	0.866169	0.846977	0.86052	0.853748	0.00925228		2032	2056	2173	0.863212	0.873036	0.852157	2016	2000	2027	0.865236	0.868056	0.874084	0.862802	0.869125	0.865963	0.00798825		2365	2381	2520
												9.33333	1767	1738	1913	0.849519	0.82999	0.841619	1753	1765	1746	0.860579	0.856796	0.868657	0.840376	0.862011	0.851193	0.0139175		2023	2052	2185	0.859388	0.871338	0.856863	2029	1972	2025	0.870815	0.855903	0.873221	0.86253	0.866646	0.864588	0.00801274		2394	2370	2476
												9.66667	1758	1751	1928	0.845192	0.836199	0.848218	1734	1740	1740	0.851252	0.84466	0.865672	0.843203	0.853861	0.848532	0.00979305		2023	2050	2193	0.859388	0.870488	0.86	2013	1973	2019	0.863948	0.856337	0.870634	0.863292	0.86364	0.863466	0.00600651		2341	2385	2497
												10	1764	1755	1906	0.848077	0.838109	0.838539	1731	1743	1749	0.849779	0.846117	0.870149	0.841575	0.855348	0.848462	0.0116907		2004	2054	2157	0.851317	0.872187	0.845882	2000	2001	2017	0.858369	0.86849	0.869771	0.856462	0.865543	0.861003	0.0108389		2333	2350	2470
												10.3333	1766	1743	1873	0.849038	0.832378	0.824021	1736	1744	1737	0.852234	0.846602	0.864179	0.835146	0.854338	0.844742	0.0144088		1986	2023	2162	0.84367	0.859023	0.847843	1989	1964	1989	0.853648	0.852431	0.857697	0.850179	0.854592	0.852385	0.00583882		2327	2377	2466
												10.6667	1756	1735	1925	0.844231	0.828558	0.846898	1714	1742	1715	0.841433	0.845631	0.853234	0.839896	0.846766	0.843331	0.00823092		1997	2018	2184	0.848343	0.8569	0.856471	1992	1938	2015	0.854936	0.841146	0.868909	0.853905	0.854997	0.854451	0.0093132		2322	2337	2478
												11	1740	1732	1895	0.836538	0.827125	0.8337	1708	1728	1728	0.838488	0.838835	0.859701	0.832455	0.845675	0.839065	0.0109907		2008	2024	2166	0.853016	0.859448	0.849412	2016	1976	2017	0.865236	0.857639	0.869771	0.853959	0.864215	0.859087	0.00754535		2307	2313	2471
												11.3333	1738	1725	1887	0.835577	0.823782	0.83018	1698	1705	1716	0.833579	0.82767	0.853731	0.829847	0.838327	0.834087	0.0104977		1981	2024	2144	0.841546	0.859448	0.840784	1976	1962	2016	0.848069	0.851562	0.86934	0.84726	0.856324	0.851792	0.0110147		2337	2325	2445
												11.6667	1755	1708	1881	0.84375	0.815664	0.827541	1717	1746	1703	0.842906	0.847573	0.847264	0.828985	0.845914	0.83745	0.0129698		1976	2009	2186	0.839422	0.853079	0.857255	1967	1948	1980	0.844206	0.845486	0.853816	0.849919	0.847836	0.848877	0.00685489		2297	2330	2422
												12	1705	1738	1892	0.819712	0.82999	0.83238	1709	1736	1735	0.838979	0.842718	0.863184	0.827361	0.848294	0.837827	0.0147478		1974	1995	2125	0.838573	0.847134	0.833333	1978	1956	2014	0.848927	0.848958	0.868478	0.83968	0.855454	0.847567	0.0120394		2303	2303	2431
												12.3333	1732	1731	1874	0.832692	0.826648	0.824461	1691	1718	1699	0.830142	0.833981	0.845274	0.827934	0.836466	0.8322	0.00733876		1978	1990	2136	0.840272	0.845011	0.837647	1959	1941	1986	0.840773	0.842448	0.856404	0.840977	0.846541	0.843759	0.00665743		2308	2317	2452
												12.6667	1710	1721	1870	0.822115	0.821872	0.822701	1691	1736	1725	0.830142	0.842718	0.858209	0.82223	0.84369	0.83296	0.0147409		1978	1982	2117	0.840272	0.841614	0.830196	1941	1921	1977	0.833047	0.833767	0.852523	0.837361	0.839779	0.83857	0.0081305		2284	2317	2429
												13	1700	1710	1863	0.817308	0.816619	0.819622	1711	1698	1719	0.839961	0.824272	0.855224	0.817849	0.839819	0.828834	0.0155433		1943	1986	2128	0.825404	0.843312	0.83451	1967	1925	2021	0.844206	0.835503	0.871496	0.834408	0.850402	0.842405	0.0158075		2266	2301	2403
												13.3333	1705	1709	1901	0.819712	0.816141	0.83634	1695	1712	1689	0.832106	0.831068	0.840299	0.824064	0.834491	0.829278	0.00945102		1950	1999	2105	0.828377	0.848832	0.82549	1970	1916	1971	0.845494	0.831597	0.849935	0.834233	0.842342	0.838288	0.0110049		2257	2282	2405
												13.6667	1715	1712	1866	0.824519	0.817574	0.820941	1688	1715	1676	0.82867	0.832524	0.833831	0.821012	0.831675	0.826343	0.00646663		1949	1973	2098	0.827952	0.837792	0.822745	1968	1923	2003	0.844635	0.834635	0.863734	0.829496	0.847668	0.838582	0.0144864		2272	2308	2439
												14	1714	1710	1854	0.824038	0.816619	0.815662	1683	1707	1708	0.826215	0.828641	0.849751	0.818773	0.834869	0.826821	0.0123759		1969	1978	2148	0.836449	0.839915	0.842353	1978	1910	1991	0.848927	0.828993	0.85856	0.839572	0.845493	0.842533	0.0102467		2256	2286	2409
												14.3333	1714	1693	1888	0.824038	0.8085	0.83062	1697	1710	1705	0.833088	0.830097	0.848259	0.821053	0.837148	0.8291	0.0129323		1941	1973	2100	0.824554	0.837792	0.823529	1970	1908	1978	0.845494	0.828125	0.852954	0.828625	0.842191	0.835408	0.01206		2252	2286	2385
												14.6667	1680	1705	1869	0.807692	0.814231	0.822261	1676	1720	1697	0.822779	0.834951	0.844279	0.814728	0.834003	0.824366	0.0133884		1925	1962	2111	0.817757	0.833121	0.827843	1935	1941	1980	0.830472	0.842448	0.853816	0.82624	0.842245	0.834243	0.0124793		2226	2286	2414
												15	1695	1700	1840	0.814904	0.811843	0.809503	1692	1701	1692	0.830633	0.825728	0.841791	0.812083	0.832717	0.8224	0.0125606		1947	1956	2122	0.827103	0.830573	0.832157	1953	1938	1978	0.838197	0.841146	0.852954	0.829944	0.844099	0.837022	0.00933658		2275	2286	2427
												15.3333	1694	1697	1827	0.814423	0.810411	0.803784	1687	1696	1672	0.828179	0.823301	0.831841	0.809539	0.827773	0.818656	0.0108921		1935	1949	2101	0.822005	0.827601	0.823922	1954	1909	1978	0.838627	0.828559	0.852954	0.824509	0.840046	0.832278	0.0116522		2250	2270	2402
												15.6667	1683	1696	1849	0.809135	0.809933	0.813462	1684	1696	1681	0.826706	0.823301	0.836318	0.810843	0.828775	0.819809	0.0108081		1949	1965	2111	0.827952	0.834395	0.827843	1937	1922	1954	0.83133	0.834201	0.842605	0.830063	0.836045	0.833054	0.00548594		2251	2259	2376
												16	1687	1667	1843	0.811058	0.796084	0.810823	1691	1705	1681	0.830142	0.82767	0.836318	0.805988	0.831377	0.818683	0.0151903		1933	1958	2113	0.821155	0.831423	0.828627	1916	1881	1969	0.822318	0.816406	0.849073	0.827068	0.829266	0.828167	0.011572		2261	2252	2361
												16.3333	1665	1696	1840	0.800481	0.809933	0.809503	1682	1681	1662	0.825724	0.816019	0.826866	0.806639	0.82287	0.814754	0.0102291		1929	1983	2106	0.819456	0.842038	0.825882	1941	1884	1938	0.833047	0.817708	0.835705	0.829126	0.82882	0.828973	0.00958784		2244	2269	2379
												16.6667	1702	1670	1879	0.818269	0.797517	0.826661	1664	1689	1669	0.816888	0.819903	0.830348	0.814149	0.82238	0.818264	0.0114155		1936	1941	2094	0.82243	0.824204	0.821176	1915	1910	1963	0.821888	0.828993	0.846486	0.822603	0.832456	0.82753	0.00970281		2241	2261	2359
												17	1686	1670	1822	0.810577	0.797517	0.801584	1655	1692	1671	0.812469	0.821359	0.831343	0.803226	0.821724	0.812475	0.0124973		1946	1956	2094	0.826678	0.830573	0.821176	1941	1880	1950	0.833047	0.815972	0.84088	0.826143	0.829966	0.828054	0.0088424		2237	2269	2361
												17.3333	1684	1682	1849	0.809615	0.803247	0.813462	1658	1652	1661	0.813942	0.801942	0.826368	0.808775	0.814084	0.81143	0.00887541		1925	1914	2084	0.817757	0.812739	0.817255	1938	1928	1957	0.83176	0.836806	0.843898	0.815917	0.837488	0.826702	0.0125507		2256	2233	2364
												17.6667	1674	1680	1850	0.804808	0.802292	0.813902	1659	1688	1664	0.814433	0.819417	0.827861	0.807001	0.82057	0.813786	0.00941232		1929	1945	2083	0.819456	0.825902	0.816863	1922	1884	1922	0.824893	0.817708	0.828806	0.82074	0.823802	0.822271	0.00491426		2226	2244	2367
												18	1678	1696	1819	0.806731	0.809933	0.800264	1657	1680	1669	0.813451	0.815534	0.830348	0.805643	0.819778	0.81271	0.0101784		1956	1928	2099	0.830926	0.818684	0.823137	1905	1886	1953	0.817597	0.818576	0.842173	0.824249	0.826115	0.825182	0.00968796		2227	2270	2339
												18.3333	1693	1658	1841	0.813942	0.791786	0.809943	1625	1645	1677	0.797742	0.798544	0.834328	0.805224	0.810205	0.807714	0.0154229		1923	1952	2064	0.816907	0.828875	0.809412	1908	1903	1945	0.818884	0.825955	0.838724	0.818398	0.827854	0.823126	0.0102867		2212	2232	2334
												18.6667	1668	1680	1828	0.801923	0.802292	0.804223	1654	1687	1674	0.811978	0.818932	0.832836	0.802813	0.821249	0.812031	0.0121527		1913	1929	2097	0.812659	0.819108	0.822353	1902	1878	1945	0.816309	0.815104	0.838724	0.81804	0.823379	0.82071	0.00943782		2220	2261	2343
												19	1662	1657	1845	0.799038	0.791309	0.811703	1662	1680	1679	0.815906	0.815534	0.835323	0.800683	0.822254	0.811469	0.0152726		1916	1933	2093	0.813934	0.820807	0.820784	1915	1874	1941	0.821888	0.813368	0.836999	0.818508	0.824085	0.821297	0.00853794		2200	2218	2358
												19.3333	1652	1686	1824	0.794231	0.805158	0.802464	1639	1690	1691	0.804615	0.820388	0.841294	0.800617	0.822099	0.811358	0.0169355		1930	1910	2068	0.819881	0.81104	0.81098	1891	1891	1933	0.811588	0.820747	0.833549	0.813967	0.821961	0.817964	0.00885064		2206	2237	2344
												19.6667	1670	1672	1843	0.802885	0.798472	0.810823	1651	1685	1670	0.810506	0.817961	0.830846	0.80406	0.819771	0.811915	0.0114924		1897	1910	2072	0.805862	0.81104	0.812549	1891	1918	1924	0.811588	0.832465	0.829668	0.809817	0.824574	0.817195	0.011028		2195	2242	2349
												20	1676	1669	1829	0.805769	0.797039	0.804663	1653	1676	1670	0.811487	0.813592	0.830846	0.802491	0.818642	0.810566	0.0115074		1909	1922	2065	0.81096	0.816136	0.809804	1912	1887	1940	0.820601	0.81901	0.836567	0.8123	0.825393	0.818846	0.00967935		2211	2251	2326
[truncated: 157 more columns]

## Sheet: Fig. 3b Apparnet kM ATP import 
Figure 3	Transport kinetics of BacAMm for transport of cobalamin.
Figure 3b	Initial transport activity of BacAMm reconstituted into liposomes in presence of various concentrations of Mg-ATP (import direction)
													10 mM Mg-ATP																	5 mM Mg-ATP																	2.5 mM Mg-ATP
													Experiment 1						Experiment 2											Experiment 1						Experiment 2											Experiment 1
													raw data			normalized			raw data			normalized			Exp. 1	Exp. 2				raw data			normalized			raw data			normalized			Exp. 1	Exp. 2				raw data
		Exp. 1	Exp. 2	Exp. 1	Exp. 2	Exp. 1	Exp. 2					Time (min)	(1/3)	(2/3)	(3/3)	(1/3)	(2/3)	(3/3)	(1/3)	(2/3)	(3/3)	(1/3)	(2/3)	(3/3)	Mean	Mean	Mean	SD		(1/3)	(2/3)	(3/3)	(1/3)	(2/3)	(3/3)	(1/3)	(2/3)	(3/3)	(1/3)	(2/3)	(3/3)	Mean	Mean	Mean	SD		(1/3)	(2/3)	(3/3)
	Mg-ATP	Slope	Slope	relative activity	relative activity	V/Vmax	V/Vmax	mean	SD			0	10973	11714	10735	1	1	1	10028	9793	9890	1	1	1	1	1	1	0		11677	11686	11306	1	1	1	10712	10401	10655	1	1	1	1	1	1	0		11728	11784	11469
	10	-0.05677	-0.0632	1	1	1.00827	1.03327	1.02077	0.0176802			0.333333	10840	11551	10614	0.987879	0.986085	0.988728	9885	9663	9800	0.98574	0.986725	0.9909	0.987564	0.987788	0.987676	0.00193526		11576	11560	11123	0.991351	0.989218	0.983814	10626	10287	10515	0.991972	0.98904	0.986861	0.988127	0.989291	0.988709	0.00301227		11621	11699	11360
	5	-0.05201	-0.0571	0.916153	0.903481	0.923727	0.933541	0.928634	0.00693924			0.666667	10626	11385	10455	0.968377	0.971914	0.973917	9676	9581	9644	0.964898	0.978352	0.975126	0.971403	0.972792	0.972097	0.00484371		11283	11400	10990	0.966258	0.975526	0.97205	10390	10260	10335	0.96994	0.986444	0.969967	0.971278	0.97545	0.973364	0.0070884		11379	11504	11176
	2.5	-0.04813	-0.05581	0.847807	0.88307	0.854816	0.912451	0.883633	0.0407535			1	10431	11131	10211	0.950606	0.95023	0.951188	9364	9330	9304	0.933785	0.952721	0.940748	0.950675	0.942418	0.946547	0.00756553		11119	11148	10724	0.952214	0.953962	0.948523	10087	10123	10086	0.941654	0.973272	0.946598	0.951566	0.953841	0.952704	0.0109702		11229	11279	10988
	1	-0.04329	-0.05188	0.762551	0.820886	0.768855	0.848198	0.808527	0.0561038			1.33333	10160	10824	10045	0.925909	0.924023	0.935724	9131	9185	9139	0.91055	0.937915	0.924065	0.928552	0.924177	0.926364	0.00981917		10845	10906	10620	0.928749	0.933253	0.939324	9782	9886	9813	0.913181	0.950486	0.920976	0.933776	0.928214	0.930995	0.0132446		11066	11038	10825
	0.5	-0.03782	-0.04425	0.666197	0.700158	0.671705	0.723453	0.697579	0.0365917			1.66667	9948	10613	9784	0.906589	0.90601	0.911411	8833	8845	8842	0.880834	0.903196	0.894034	0.908003	0.892688	0.900346	0.0111551		10641	10762	10429	0.911279	0.920931	0.922431	9551	9648	9651	0.891617	0.927603	0.905772	0.918213	0.908331	0.913272	0.0132445		10696	10835	10632
	0.4	-0.0277	-0.03915	0.487934	0.619462	0.491968	0.640072	0.56602	0.104726			2	9647	10358	9652	0.879158	0.884241	0.899115	8576	8641	8634	0.855205	0.882365	0.873003	0.887505	0.870191	0.878848	0.0144599		10448	10447	10222	0.89475	0.893976	0.904122	9282	9437	9484	0.866505	0.907317	0.890099	0.897616	0.887973	0.892795	0.0144418		10624	10623	10477
	0.3	-0.02663	-0.03726	0.469086	0.589557	0.472964	0.609172	0.541068	0.0963138			2.33333	9467	10083	9440	0.862754	0.860765	0.879367	8435	8472	8379	0.841145	0.865108	0.847219	0.867628	0.851157	0.859393	0.0136086		10201	10257	10018	0.873598	0.877717	0.886078	9056	9263	9263	0.845407	0.890587	0.869357	0.879131	0.868451	0.873791	0.0159616		10402	10458	10317
	0.2	-0.0206	-0.02877	0.362868	0.455222	0.365868	0.470367	0.418118	0.0738923			2.66667	9274	9893	9247	0.845165	0.844545	0.861388	8197	8319	8248	0.817411	0.849484	0.833974	0.850366	0.833623	0.841995	0.0149495		9965	10060	9828	0.853387	0.860859	0.869273	8862	9091	9090	0.827296	0.874051	0.853121	0.861173	0.851489	0.856331	0.0165164		10201	10247	10059
	0.1	-0.01617	-0.02119	0.284834	0.335285	0.287188	0.34644	0.316814	0.0418973			3	9010	9692	9108	0.821106	0.827386	0.84844	8017	8072	8002	0.799462	0.824262	0.8091	0.832311	0.810941	0.821626	0.0167782		9805	9804	9662	0.839685	0.838953	0.85459	8659	8890	8845	0.808346	0.854726	0.830127	0.844409	0.831066	0.837738	0.0173187		10053	10087	9931
	0.05	-0.009684	-0.01532	0.170583	0.242405	0.171993	0.25047	0.211232	0.0554915			3.33333	8896	9532	8882	0.810717	0.813727	0.827387	7812	8002	7835	0.779019	0.817114	0.792214	0.817277	0.796116	0.806696	0.0177652		9562	9664	9573	0.818875	0.826972	0.846719	8580	8665	8663	0.800971	0.833093	0.813046	0.830855	0.815703	0.823279	0.0160071		9868	9861	9788
	0.025		-0.01039		0.164399		0.169868	0.169868				3.66667	8673	9290	8694	0.790395	0.793068	0.809874	7673	7776	7677	0.765158	0.794037	0.776239	0.797779	0.778478	0.788128	0.0155329		9414	9504	9327	0.8062	0.813281	0.82496	8392	8511	8561	0.78342	0.818287	0.803473	0.814814	0.801727	0.80827	0.0144831		9715	9735	9557
	0	-0.001562	-0.006603	0.0275145	0.104478	0.027742	0.107954	0.067848	0.0567184			4	8523	9111	8553	0.776725	0.777787	0.79674	7496	7602	7522	0.747507	0.776269	0.760566	0.783751	0.761447	0.772599	0.0168201		9227	9325	9181	0.790186	0.797963	0.812047	8240	8387	8334	0.769231	0.806365	0.782168	0.800065	0.785921	0.792993	0.0158509		9518	9587	9445
	Vmax			0.9918	0.9678			1				4.33333	8392	8973	8416	0.764786	0.766006	0.783978	7389	7469	7385	0.736837	0.762688	0.746714	0.77159	0.748746	0.760168	0.0164561		9036	9168	9025	0.773829	0.784528	0.798249	8054	8175	8121	0.751867	0.785982	0.762177	0.785535	0.766676	0.776105	0.0170029		9360	9380	9337
	Apparent kM			0.32	0.19			0.25				4.66667	8264	8816	8309	0.753121	0.752604	0.77401	7282	7325	7276	0.726167	0.747983	0.735693	0.759912	0.736614	0.748263	0.016442		8918	8996	8878	0.763724	0.76981	0.785247	7953	8029	8009	0.742438	0.771945	0.751666	0.772927	0.75535	0.764138	0.0152663		9265	9285	9132
												5	8088	8603	8128	0.737082	0.73442	0.75715	7170	7218	7136	0.714998	0.737057	0.721537	0.742884	0.724531	0.733707	0.0146343		8835	8843	8753	0.756616	0.756717	0.774191	7797	7907	7852	0.727875	0.760215	0.736931	0.762508	0.741674	0.752091	0.0168078		9024	9104	9009
												5.33333	7912	8465	8057	0.721043	0.72264	0.750536	7015	7082	7046	0.699541	0.72317	0.712437	0.731406	0.711716	0.721561	0.0168028		8642	8716	8576	0.740087	0.74585	0.758535	7625	7771	7712	0.711819	0.74714	0.723792	0.748157	0.727583	0.73787	0.017079		8867	9007	8847
												5.66667	7807	8445	7884	0.711474	0.720932	0.73442	6869	6968	6923	0.684982	0.711529	0.7	0.722275	0.698837	0.710556	0.0169965		8461	8505	8495	0.724587	0.727794	0.751371	7562	7651	7655	0.705937	0.735602	0.718442	0.734584	0.719994	0.727289	0.0154323		8804	8864	8793
												6	7741	8270	7761	0.705459	0.705993	0.722962	6804	6904	6811	0.6785	0.704993	0.688675	0.711471	0.690723	0.701097	0.0154995		8388	8467	8353	0.718335	0.724542	0.738811	7411	7490	7504	0.691841	0.720123	0.70427	0.72723	0.705411	0.71632	0.0163487		8661	8753	8662
												6.33333	7638	8181	7661	0.696072	0.698395	0.713647	6709	6749	6693	0.669027	0.689166	0.676744	0.702705	0.678312	0.690508	0.0160079		8291	8364	8266	0.710028	0.715728	0.731116	7304	7429	7377	0.681852	0.714258	0.692351	0.718958	0.696154	0.707556	0.0176906		8579	8607	8505
												6.66667	7483	8050	7582	0.681947	0.687212	0.706288	6582	6629	6662	0.656362	0.676912	0.67361	0.691815	0.668961	0.680388	0.0164625		8180	8236	8147	0.700522	0.704775	0.720591	7210	7343	7273	0.673077	0.70599	0.68259	0.708629	0.687219	0.697924	0.0172339		8446	8511	8421
												7	7407	7910	7453	0.675021	0.67526	0.694271	6527	6563	6570	0.650878	0.670173	0.664307	0.681517	0.661786	0.671652	0.0143087		8100	8138	7968	0.693671	0.696389	0.704759	7137	7201	7196	0.666262	0.692337	0.675364	0.698273	0.677988	0.68813	0.0143827		8325	8368	8322
												7.33333	7387	7786	7350	0.673198	0.664675	0.684676	6444	6479	6438	0.642601	0.661595	0.650961	0.674183	0.651719	0.662951	0.0150977		7961	8010	7895	0.681768	0.685436	0.698302	7056	7049	7098	0.658701	0.677723	0.666166	0.688502	0.66753	0.678016	0.0141013		8264	8278	8232
												7.66667	7232	7786	7271	0.659072	0.664675	0.677317	6326	6396	6410	0.630834	0.65312	0.648129	0.667021	0.644028	0.655524	0.0157565		7901	7941	7806	0.676629	0.679531	0.69043	6902	6989	6965	0.644324	0.671955	0.653684	0.682197	0.656654	0.669425	0.0172016		8079	8196	8107
												8	7168	7685	7227	0.65324	0.656053	0.673218	6297	6308	6322	0.627942	0.644134	0.639232	0.660837	0.637102	0.64897	0.0156		7851	7846	7754	0.672347	0.671402	0.685831	6890	6937	6907	0.643204	0.666955	0.64824	0.676527	0.6528	0.664663	0.0160498		8012	8118	8047
												8.33333	7060	7612	7079	0.643397	0.649821	0.659432	6205	6260	6257	0.618767	0.639232	0.632659	0.650883	0.63022	0.640551	0.0140645		7670	7754	7630	0.656847	0.663529	0.674863	6829	6898	6836	0.637509	0.663205	0.641577	0.66508	0.647431	0.656255	0.0142455		7971	7947	7938
												8.66667	6983	7512	7082	0.63638	0.641284	0.659711	6122	6186	6170	0.610491	0.631676	0.623862	0.645792	0.62201	0.633901	0.0166168		7596	7667	7532	0.65051	0.656084	0.666195	6673	6777	6733	0.622946	0.651572	0.63191	0.657596	0.635476	0.646536	0.0160573		7831	7855	7869
												9	6967	7403	6944	0.634922	0.631979	0.646856	6081	6172	6129	0.606402	0.630246	0.619717	0.637919	0.618788	0.628354	0.0138468		7497	7600	7514	0.642031	0.650351	0.664603	6602	6648	6644	0.616318	0.639169	0.623557	0.652328	0.626348	0.639338	0.0175831		7763	7865	7762
												9.33333	6866	7347	6920	0.625718	0.627198	0.64462	6074	6041	6079	0.605704	0.616869	0.614661	0.632512	0.612411	0.622462	0.0133939		7447	7503	7415	0.637749	0.64205	0.655846	6556	6591	6599	0.612024	0.633689	0.619334	0.645215	0.621682	0.633449	0.0158269		7757	7784	7641
												9.66667	6803	7262	6835	0.619976	0.619942	0.636702	5951	6025	5971	0.593438	0.615235	0.603741	0.62554	0.604138	0.614839	0.0149114		7411	7439	7363	0.634666	0.636574	0.651247	6521	6522	6586	0.608757	0.627055	0.618114	0.640829	0.617975	0.629402	0.0149367		7629	7657	7596
												10	6757	7193	6802	0.615784	0.614052	0.633628	5914	5932	5908	0.589749	0.605739	0.597371	0.621155	0.59762	0.609387	0.0154511		7386	7378	7250	0.632525	0.631354	0.641252	6479	6512	6456	0.604836	0.626094	0.605913	0.635044	0.612281	0.623662	0.0149835		7548	7621	7556
												10.3333	6717	7197	6685	0.612139	0.614393	0.622729	5873	5907	5880	0.58566	0.603186	0.59454	0.61642	0.594462	0.605441	0.0137047		7266	7346	7164	0.622249	0.628615	0.633646	6384	6435	6462	0.595967	0.618691	0.606476	0.62817	0.607044	0.617607	0.0140949		7503	7515	7470
												10.6667	6633	7109	6678	0.604484	0.606881	0.622077	5769	5842	5829	0.575289	0.596549	0.589383	0.611147	0.587074	0.59911	0.0160335		7199	7255	7122	0.616511	0.620828	0.629931	6385	6365	6398	0.59606	0.61196	0.600469	0.622423	0.60283	0.612627	0.0126845		7438	7419	7400
												11	6626	7025	6570	0.603846	0.59971	0.612017	5807	5772	5786	0.579079	0.589401	0.585035	0.605191	0.584505	0.594848	0.0124419		7128	7230	7072	0.610431	0.618689	0.625509	6285	6280	6312	0.586725	0.603788	0.592398	0.618209	0.594304	0.606257	0.0149817		7409	7405	7347
												11.3333	6553	7008	6612	0.597193	0.598258	0.615929	5705	5754	5794	0.568907	0.587563	0.585844	0.603794	0.580771	0.592282	0.0156789		7093	7195	7008	0.607433	0.615694	0.619848	6249	6227	6267	0.583364	0.598692	0.588175	0.614325	0.590077	0.602201	0.014729		7335	7336	7310
												11.6667	6486	6941	6510	0.591087	0.592539	0.606428	5667	5732	5712	0.565118	0.585316	0.577553	0.596685	0.575996	0.58634	0.0140934		7065	7122	6989	0.605036	0.609447	0.618167	6206	6171	6219	0.57935	0.593308	0.58367	0.610883	0.585443	0.598163	0.0152465		7245	7231	7273
												12	6414	6895	6446	0.584526	0.588612	0.600466	5646	5652	5713	0.563024	0.577147	0.577654	0.591201	0.572608	0.581905	0.0125982		6979	6990	6952	0.597671	0.598152	0.614895	6188	6162	6204	0.57767	0.592443	0.582262	0.603572	0.584125	0.593849	0.0132215		7199	7257	7212
												12.3333	6395	6870	6405	0.582794	0.586478	0.596646	5594	5605	5600	0.557838	0.572348	0.566229	0.588639	0.565471	0.577055	0.0142423		7023	6985	6918	0.601439	0.597724	0.611887	6142	6107	6093	0.573376	0.587155	0.571844	0.603683	0.577458	0.590571	0.0160106		7121	7172	7166
												12.6667	6398	6783	6365	0.583068	0.579051	0.59292	5613	5563	5614	0.559733	0.568059	0.567644	0.585013	0.565145	0.575079	0.0121489		6948	6996	6795	0.595016	0.598665	0.601008	6073	6061	6070	0.566934	0.582732	0.569686	0.59823	0.573117	0.585674	0.0148771		7093	7150	7127
												13	6352	6760	6365	0.578875	0.577087	0.59292	5599	5547	5554	0.558337	0.566425	0.561577	0.582961	0.562113	0.572537	0.0129266		6883	6955	6815	0.589449	0.595157	0.602777	6041	6009	6089	0.563947	0.577733	0.571469	0.595794	0.57105	0.583422	0.0148538		6990	7083	7061
												13.3333	6403	6755	6302	0.583523	0.57666	0.587052	5537	5483	5521	0.552154	0.55989	0.558241	0.582412	0.556761	0.569587	0.0146694		6816	6844	6748	0.583712	0.585658	0.596851	6023	5968	5956	0.562267	0.573791	0.558986	0.58874	0.565015	0.576877	0.0146003		7011	7065	7009
												13.6667	6315	6668	6261	0.575504	0.569233	0.583232	5528	5466	5470	0.551256	0.558154	0.553084	0.57599	0.554165	0.565077	0.012949		6767	6780	6723	0.579515	0.580181	0.59464	6003	5926	5965	0.5604	0.569753	0.559831	0.584779	0.563328	0.574053	0.0134044		6926	6998	6937
												14	6268	6685	6205	0.57122	0.570685	0.578016	5438	5422	5483	0.542282	0.553661	0.554398	0.573307	0.550114	0.56171	0.0136571		6800	6776	6645	0.582341	0.579839	0.587741	5908	5863	5939	0.551531	0.563696	0.557391	0.583307	0.557539	0.570423	0.0148501		6910	6942	6876
												14.3333	6201	6622	6163	0.565114	0.565306	0.574103	5434	5385	5431	0.541883	0.549883	0.549141	0.568175	0.546969	0.557572	0.0123804		6722	6748	6636	0.575662	0.577443	0.586945	5861	5832	5868	0.547143	0.560715	0.550727	0.580017	0.552862	0.566439	0.0159911		6869	6868	6874
												14.6667	6196	6616	6220	0.564659	0.564794	0.579413	5412	5375	5385	0.539689	0.548861	0.544489	0.569622	0.544347	0.556984	0.0151273		6711	6689	6548	0.57472	0.572394	0.579162	5872	5785	5839	0.54817	0.556197	0.548006	0.575425	0.550791	0.563108	0.013984		6854	6838	6843
												15	6162	6544	6146	0.56156	0.558648	0.57252	5400	5327	5343	0.538492	0.54396	0.540243	0.564243	0.540898	0.55257	0.0137116		6696	6660	6564	0.573435	0.569913	0.580577	5839	5730	5817	0.54509	0.550909	0.545941	0.574641	0.547313	0.560977	0.0154859		6786	6806	6767
												15.3333	6192	6478	6081	0.564294	0.553013	0.566465	5349	5311	5338	0.533406	0.542326	0.539737	0.561257	0.53849	0.549874	0.0135938		6614	6610	6479	0.566413	0.565634	0.573059	5763	5754	5779	0.537995	0.553216	0.542374	0.568368	0.544528	0.556448	0.014203		6757	6825	6743
												15.6667	6161	6505	6072	0.561469	0.555318	0.565626	5342	5263	5370	0.532708	0.537425	0.542973	0.560805	0.537702	0.549253	0.0134699		6555	6619	6491	0.56136	0.566404	0.57412	5779	5732	5734	0.539488	0.551101	0.538151	0.567295	0.542913	0.555104	0.0146677		6757	6742	6693
												16	6114	6424	6046	0.557186	0.548404	0.563204	5369	5295	5270	0.535401	0.540692	0.532861	0.556265	0.536318	0.546291	0.0121616		6560	6562	6473	0.561788	0.561527	0.572528	5743	5702	5763	0.536128	0.548217	0.540873	0.565281	0.541739	0.55351	0.0140309		6653	6667	6655
												16.3333	6082	6466	6010	0.55427	0.551989	0.559851	5319	5284	5257	0.530415	0.539569	0.531547	0.55537	0.533844	0.544607	0.0124708		6516	6569	6476	0.55802	0.562126	0.572793	5709	5653	5652	0.532954	0.543505	0.530455	0.564313	0.535638	0.549976	0.0170037		6623	6632	6676
												16.6667	6020	6411	6008	0.548619	0.547294	0.559665	5201	5236	5251	0.518648	0.534668	0.53094	0.551859	0.528085	0.539972	0.0147011		6488	6520	6400	0.555622	0.557933	0.566071	5695	5603	5633	0.531647	0.538698	0.528672	0.559875	0.533006	0.54644	0.0154677		6621	6627	6586
												17	5984	6425	5926	0.545339	0.548489	0.552026	5211	5185	5209	0.519645	0.52946	0.526694	0.548618	0.525266	0.536942	0.0133534		6445	6471	6403	0.55194	0.55374	0.566336	5674	5603	5673	0.529686	0.538698	0.532426	0.557339	0.533604	0.545471	0.0142181		6622	6604	6540
												17.3333	6015	6341	5945	0.548164	0.541318	0.553796	5211	5169	5193	0.519645	0.527826	0.525076	0.547759	0.524182	0.535971	0.0137591		6423	6473	6312	0.550056	0.553911	0.558288	5652	5579	5595	0.527633	0.536391	0.525106	0.554085	0.52971	0.541897	0.0141088		6533	6596	6555
												17.6667	5933	6324	5922	0.540691	0.539867	0.551653	5233	5143	5180	0.521839	0.525171	0.523761	0.54407	0.52359	0.53383	0.0120111		6354	6388	6314	0.544147	0.546637	0.558465	5633	5552	5575	0.525859	0.533795	0.523229	0.549749	0.527627	0.538688	0.0135027		6533	6555	6531
												18	5925	6275	5898	0.539962	0.535684	0.549418	5188	5118	5166	0.517351	0.522618	0.522346	0.541688	0.520772	0.53123	0.0124305		6294	6429	6325	0.539008	0.550145	0.559437	5603	5494	5579	0.523058	0.528218	0.523604	0.54953	0.52496	0.537245	0.015039		6461	6513	6473
												18.3333	5932	6290	5908	0.5406	0.536964	0.550349	5174	5105	5111	0.515955	0.521291	0.516785	0.542638	0.51801	0.530324	0.0142973		6315	6382	6306	0.540807	0.546124	0.557757	5596	5515	5559	0.522405	0.530237	0.521727	0.548229	0.52479	0.536509	0.014277		6449	6470	6442
												18.6667	5885	6237	5853	0.536316	0.53244	0.545226	5159	5088	5099	0.51446	0.519555	0.515571	0.537994	0.516529	0.527261	0.0125815		6312	6331	6249	0.54055	0.541759	0.552715	5522	5448	5551	0.515497	0.523796	0.520976	0.545008	0.520089	0.532549	0.0145386		6464	6452	6439
												19	5896	6284	5807	0.537319	0.536452	0.540941	5088	5047	5084	0.507379	0.515368	0.514055	0.538237	0.512267	0.525252	0.0145581		6257	6341	6195	0.53584	0.542615	0.547939	5474	5427	5561	0.511016	0.521777	0.521915	0.542131	0.518236	0.530183	0.0142004		6421	6421	6400
												19.3333	5826	6215	5776	0.53094	0.530562	0.538053	5087	5025	5073	0.50728	0.513122	0.512942	0.533185	0.511115	0.52215	0.0125566		6301	6310	6239	0.539608	0.539962	0.551831	5480	5428	5433	0.511576	0.521873	0.509901	0.5438	0.51445	0.529125	0.017164		6369	6402	6376
												19.6667	5826	6214	5818	0.53094	0.530476	0.541966	5053	5047	5069	0.503889	0.515368	0.512538	0.53446	0.510598	0.522529	0.0142142		6310	6302	6183	0.540379	0.539278	0.546878	5472	5446	5419	0.510829	0.523603	0.508588	0.542178	0.51434	0.528259	0.0162936		6353	6371	6362
												20	5812	6149	5751	0.529664	0.524927	0.535724	5086	4975	5048	0.50718	0.508016	0.510415	0.530105	0.508537	0.519321	0.0123451		6160	6247	6182	0.527533	0.534571	0.546789	5482	5362	5440	0.511763	0.515527	0.510558	0.536298	0.512616	0.524457	0.0144537		6325	6329	6304
[truncated: 149 more columns]

## Sheet: Fig. 3b Apparent kM ATP export
Figure 3	Transport kinetics of BacAMm for transport of cobalamin.
Figure 3b	Initial transport activity of BacAMm reconstituted into liposomes in presence of various concentrations of Mg-ATP (export direction)
													10 mM Mg-ATP																	5 mM Mg-ATP																	2.5 mM Mg-ATP
													Experiment 1						Experiment 2											Experiment 1						Experiment 2											Experiment 1
													raw data			normalized			raw data			normalized			Exp. 1	Exp. 2				raw data			normalized			raw data			normalized			Exp. 1	Exp. 2				raw data
		Exp. 1	Exp. 2	Exp. 1	Exp. 2	Exp. 1	Exp. 2					Time (min)	(1/3)	(2/3)	(3/3)	(1/3)	(2/3)	(3/3)	(1/3)	(2/3)	(3/3)	(1/3)	(2/3)	(3/3)	Mean	Mean	Mean	SD		(1/3)	(2/3)	(3/3)	(1/3)	(2/3)	(3/3)	(1/3)	(2/3)	(3/3)	(1/3)	(2/3)	(3/3)	Mean	Mean	Mean	SD		(1/3)	(2/3)	(3/3)
	Mg-ATP	Slope	Slope	relative activity	relative activity	V/Vmax	V/Vmax	mean	SD			0	1856	1894	1859	1	1	1	2021	2011	1906	1	1	1	1	1	1	0		1972	1938	1923	1	1	1	2108	2132	1951	1	1	1	1	1	1	0		1988	2027	1986
	10	-0.0321	-0.02338	1	1	1.08637	1.1989	1.14263	0.0795714			0.333333	1840	1848	1800	0.991379	0.975713	0.968263	1997	2008	1889	0.988125	0.998508	0.991081	0.978452	0.992571	0.985511	0.0112671		1955	1933	1910	0.991379	0.99742	0.99324	2073	2098	1946	0.983397	0.984053	0.997437	0.994013	0.988295	0.991154	0.00622497		1954	2006	1929
	5	-0.02952	-0.01898	0.919626	0.811805	0.999051	0.973271	0.986161	0.0182293			0.666667	1826	1891	1757	0.983836	0.998416	0.945132	1984	1966	1861	0.981692	0.977623	0.97639	0.975795	0.978569	0.977182	0.0175701		1909	1906	1900	0.968053	0.983488	0.98804	2049	2095	1933	0.972011	0.982645	0.990774	0.97986	0.98181	0.980835	0.00896936		1929	2000	1941
	2.5	-0.02529	-0.01717	0.78785	0.734388	0.855894	0.880456	0.868175	0.0173679			1	1785	1830	1731	0.961746	0.966209	0.931146	1955	1980	1879	0.967343	0.984585	0.985834	0.953034	0.979254	0.966144	0.0198667		1881	1868	1815	0.953854	0.96388	0.943838	2034	2079	1943	0.964896	0.975141	0.9959	0.953857	0.978645	0.966251	0.0180087		1922	1967	1890
	1	-0.02564	-0.01235	0.798754	0.528229	0.867739	0.633292	0.750516	0.165779			1.33333	1751	1756	1780	0.943427	0.927138	0.957504	1953	1957	1836	0.966353	0.973148	0.963274	0.94269	0.967592	0.955141	0.0169886		1864	1881	1828	0.945233	0.970588	0.950598	2002	2101	1907	0.949715	0.98546	0.977447	0.955473	0.970874	0.963174	0.0168316		1882	1942	1898
	0.5	-0.02425	-0.01088	0.755452	0.465355	0.820697	0.557913	0.689305	0.185817			1.66667	1746	1749	1715	0.940733	0.923442	0.922539	1948	1933	1828	0.963879	0.961213	0.959077	0.928905	0.96139	0.945147	0.0189987		1815	1828	1793	0.920385	0.94324	0.932397	2005	2048	1905	0.951139	0.9606	0.976422	0.932008	0.96272	0.947364	0.0200134		1865	1893	1868
	0.4	-0.02353	-0.0128	0.733022	0.547476	0.79633	0.656368	0.726349	0.0989682			2	1712	1731	1694	0.922414	1	0.911243	1899	1909	1811	0.939634	0.949279	0.950157	0.944552	0.946357	0.945454	0.0308129		1809	1797	1786	0.917343	0.927245	0.928757	2003	2060	1879	0.95019	0.966229	0.963096	0.924448	0.959838	0.942143	0.0204944		1835	1911	1805
	0.3	-0.02032	-0.01227	0.633022	0.524808	0.687693	0.62919	0.658442	0.041368			2.33333	1684	1733	1654	0.907328	0.914995	0.889726	1897	1924	1808	0.938644	0.956738	0.948583	0.904016	0.947989	0.926002	0.026078		1770	1791	1758	0.897566	0.924149	0.914197	1973	2029	1867	0.935958	0.951689	0.956945	0.91197	0.948197	0.930084	0.0226621		1814	1878	1845
	0.2	-0.01706	-0.01094	0.531464	0.467921	0.577365	0.560989	0.569177	0.011579			2.66667	1672	1711	1654	0.900862	0.903379	0.889726	1896	1898	1827	0.938149	0.943809	0.958552	0.897989	0.946837	0.922413	0.0279523		1778	1800	1751	0.901623	0.928793	0.910556	1984	2001	1849	0.941176	0.938555	0.947719	0.913657	0.942484	0.92807	0.0183004		1846	1874	1801
	0.1	-0.01526	-0.009005	0.475389	0.385158	0.516447	0.461765	0.489106	0.0386659			3	1661	1693	1624	0.894935	0.893875	0.873588	1853	1878	1782	0.916873	0.933864	0.934942	0.887466	0.92856	0.908013	0.0246086		1767	1762	1725	0.896045	0.909185	0.897036	1944	1994	1842	0.922201	0.935272	0.944131	0.900755	0.933868	0.917312	0.019976		1804	1876	1797
	0.05	-0.01006	-0.005138	0.313396	0.21976	0.340462	0.26347	0.301966	0.0544417			3.33333	1658	1662	1625	0.893319	0.877508	0.874126	1836	1878	1733	0.908461	0.933864	0.909234	0.881651	0.917186	0.899419	0.022457		1749	1738	1715	0.886917	0.896801	0.891836	1955	2009	1830	0.927419	0.942308	0.937981	0.891851	0.935903	0.913877	0.024807		1794	1857	1751
	0.025	-0.00451		0.140498		0.152633		0.152633				3.66667	1651	1654	1601	0.889547	0.873284	0.861216	1835	1864	1724	0.907966	0.926902	0.904512	0.874682	0.913127	0.893905	0.0241323		1742	1732	1724	0.883367	0.893705	0.896516	1943	1954	1826	0.921727	0.91651	0.93593	0.891196	0.924722	0.907959	0.0199196		1772	1855	1769
	0	-0.001929	-0.001882	0.0600935	0.0804962	0.0652835	0.0965066	0.080895	0.0220781			4	1608	1623	1624	0.866379	0.856917	0.873588	1810	1832	1729	0.895596	0.91099	0.907135	0.865628	0.904574	0.885101	0.0225535		1737	1722	1681	0.880832	0.888545	0.874155	1901	1971	1828	0.901803	0.924484	0.936955	0.881177	0.921081	0.901129	0.0250095		1775	1813	1755
	Vmax			0.9205	0.8341			0.9905				4.33333	1615	1629	1571	0.870151	0.860084	0.845078	1802	1819	1715	0.891638	0.904525	0.89979	0.858438	0.898651	0.878544	0.0237867		1738	1720	1705	0.881339	0.887513	0.886635	1938	1951	1811	0.919355	0.915103	0.928242	0.885162	0.9209	0.903031	0.0201394		1756	1835	1796
	Apparent kM			0.12	0.2			0.15				4.66667	1606	1632	1578	0.865302	0.861668	0.848843	1817	1841	1723	0.89906	0.915465	0.903987	0.858605	0.906171	0.882388	0.0271479		1721	1705	1646	0.872718	0.879773	0.855954	1899	1938	1796	0.900854	0.909006	0.920554	0.869482	0.910138	0.88981	0.0243914		1741	1776	1751
												5	1599	1626	1559	0.86153	0.858501	0.838623	1791	1837	1689	0.886195	0.913476	0.886149	0.852885	0.895273	0.874079	0.0264647		1717	1671	1670	0.87069	0.862229	0.868435	1880	1953	1784	0.891841	0.916041	0.914403	0.867118	0.907428	0.887273	0.0238394		1728	1778	1730
												5.33333	1599	1584	1555	0.86153	0.836325	0.836471	1779	1796	1691	0.880257	0.893088	0.887198	0.844776	0.886848	0.865812	0.0251345		1686	1697	1634	0.85497	0.875645	0.849714	1903	1952	1776	0.902751	0.915572	0.910302	0.86011	0.909542	0.884826	0.0287202		1735	1756	1748
												5.66667	1596	1599	1554	0.859914	0.844245	0.835933	1745	1815	1670	0.863434	0.902536	0.87618	0.846697	0.880717	0.863707	0.0237819		1694	1678	1649	0.859026	0.865841	0.857514	1875	1918	1746	0.889469	0.899625	0.894926	0.860794	0.894673	0.877733	0.0190406		1754	1764	1750
												6	1572	1593	1546	0.846983	0.841077	0.83163	1746	1784	1717	0.863929	0.887121	0.900839	0.839897	0.883963	0.86193	0.0273089		1678	1656	1634	0.850913	0.854489	0.849714	1862	1896	1785	0.883302	0.889306	0.914915	0.851705	0.895841	0.873773	0.0264502		1725	1770	1723
												6.33333	1572	1590	1555	0.846983	0.839493	0.836471	1743	1800	1674	0.862444	0.895077	0.878279	0.840982	0.8786	0.859791	0.0232973		1673	1666	1664	0.848377	0.859649	0.865315	1843	1905	1761	0.874288	0.893527	0.902614	0.85778	0.890143	0.873962	0.0206788		1726	1756	1684
												6.66667	1548	1570	1532	0.834052	0.828933	0.824099	1708	1760	1642	0.845126	0.875186	0.86149	0.829028	0.860601	0.844814	0.019989		1695	1658	1624	0.859533	0.855521	0.844514	1852	1905	1740	0.878558	0.893527	0.89185	0.853189	0.887978	0.870584	0.0203514		1732	1793	1680
												7	1548	1564	1503	0.834052	0.825766	0.808499	1722	1766	1686	0.852053	0.87817	0.884575	0.822772	0.8716	0.847186	0.0300322		1691	1642	1606	0.857505	0.847265	0.835153	1827	1885	1742	0.866698	0.884146	0.892875	0.846641	0.88124	0.863941	0.0219148		1728	1728	1676
												7.33333	1562	1552	1527	0.841595	0.81943	0.821409	1742	1788	1650	0.86195	0.88911	0.865687	0.827478	0.872249	0.849863	0.0273531		1668	1615	1611	0.845842	0.833333	0.837754	1826	1857	1767	0.866224	0.871013	0.905689	0.838976	0.880975	0.859976	0.0270334		1699	1714	1659
												7.66667	1581	1535	1487	0.851832	0.810454	0.799892	1717	1741	1651	0.849579	0.865738	0.866212	0.820726	0.86051	0.840618	0.0284977		1626	1635	1605	0.824544	0.843653	0.834633	1829	1876	1737	0.867647	0.879925	0.890313	0.834277	0.879295	0.856786	0.0263825		1683	1725	1668
												8	1534	1557	1513	0.826509	0.82207	0.813878	1711	1769	1647	0.846611	0.879662	0.864113	0.820819	0.863462	0.84214	0.0259098		1660	1642	1608	0.841785	0.847265	0.836193	1829	1895	1729	0.867647	0.888837	0.886212	0.841748	0.880899	0.861323	0.022923		1685	1724	1652
												8.33333	1540	1562	1523	0.829741	0.82471	0.819258	1732	1767	1634	0.857001	0.878667	0.857293	0.82457	0.864321	0.844445	0.0233837		1653	1614	1601	0.838235	0.832817	0.832553	1793	1882	1760	0.850569	0.882739	0.902101	0.834535	0.87847	0.856503	0.029227		1685	1710	1716
												8.66667	1558	1535	1499	0.83944	0.810454	0.806347	1703	1766	1606	0.842652	0.87817	0.842602	0.818747	0.854475	0.836611	0.026106		1647	1636	1589	0.835193	0.844169	0.826313	1814	1872	1734	0.860531	0.878049	0.888775	0.835225	0.875785	0.855505	0.0246318		1676	1720	1659
												9	1536	1543	1503	0.827586	0.814678	0.808499	1687	1768	1626	0.834735	0.879165	0.853095	0.816921	0.855665	0.836293	0.026223		1614	1615	1589	0.818458	0.833333	0.826313	1794	1877	1725	0.851044	0.880394	0.884162	0.826035	0.871867	0.848951	0.0279966		1688	1695	1678
												9.33333	1523	1548	1520	0.820582	0.817318	0.817644	1686	1759	1644	0.83424	0.874689	0.862539	0.818515	0.857156	0.837835	0.024931		1643	1636	1585	0.833164	0.844169	0.824233	1833	1868	1706	0.869545	0.876173	0.874423	0.833856	0.87338	0.853618	0.0226554		1672	1707	1652
												9.66667	1544	1531	1507	0.831897	0.808342	0.810651	1688	1740	1589	0.83523	0.865241	0.833683	0.816963	0.844718	0.830841	0.0206188		1656	1611	1576	0.839757	0.831269	0.819553	1820	1852	1716	0.863378	0.868668	0.879549	0.830193	0.870531	0.850362	0.0235907		1681	1677	1642
												10	1532	1512	1475	0.825431	0.79831	0.793437	1690	1719	1631	0.83622	0.854799	0.855719	0.805726	0.848912	0.827319	0.026959		1620	1605	1576	0.821501	0.828173	0.819553	1788	1843	1736	0.848197	0.864447	0.8898	0.823076	0.867481	0.845279	0.0278491		1653	1710	1641
												10.3333	1536	1509	1510	0.827586	0.796727	0.812265	1675	1732	1622	0.828798	0.861263	0.850997	0.812192	0.847019	0.829606	0.023859		1626	1577	1577	0.824544	0.813725	0.820073	1806	1865	1727	0.856736	0.874765	0.885187	0.819447	0.87223	0.845838	0.0305039		1641	1683	1639
												10.6667	1519	1531	1488	0.818427	0.808342	0.80043	1654	1726	1602	0.818407	0.858279	0.840504	0.809066	0.839063	0.824065	0.0214964		1609	1604	1581	0.815923	0.827657	0.822153	1799	1847	1719	0.853416	0.866323	0.881087	0.821911	0.866942	0.844426	0.0264348		1661	1673	1640
												11	1540	1492	1476	0.829741	0.787751	0.793975	1682	1741	1592	0.832261	0.865738	0.835257	0.803822	0.844419	0.824121	0.0289325		1621	1601	1599	0.822008	0.826109	0.831513	1763	1855	1734	0.836338	0.870075	0.888775	0.826544	0.865063	0.845803	0.0271424		1654	1682	1611
												11.3333	1522	1516	1467	0.820043	0.800422	0.789134	1652	1716	1607	0.817417	0.853307	0.843127	0.8032	0.83795	0.820575	0.0244331		1622	1577	1589	0.822515	0.813725	0.826313	1792	1847	1695	0.850095	0.866323	0.868785	0.820851	0.861734	0.841293	0.0236506		1641	1689	1633
												11.6667	1501	1495	1468	0.808728	0.789335	0.789672	1653	1741	1612	0.817912	0.865738	0.84575	0.795912	0.843134	0.819523	0.0308067		1603	1597	1552	0.81288	0.824045	0.807072	1766	1856	1684	0.837761	0.870544	0.863147	0.814666	0.857151	0.835908	0.0262585		1616	1683	1611
												12	1518	1509	1492	0.817888	0.796727	0.802582	1647	1690	1607	0.814943	0.840378	0.843127	0.805732	0.832816	0.819274	0.0190894		1603	1575	1581	0.81288	0.812693	0.822153	1785	1847	1695	0.846774	0.866323	0.868785	0.815909	0.860627	0.838268	0.0258805		1649	1683	1619
												12.3333	1517	1522	1477	0.817349	0.80359	0.794513	1674	1712	1616	0.828303	0.851318	0.847849	0.805151	0.84249	0.82382	0.0230808		1573	1560	1568	0.797667	0.804954	0.815393	1741	1823	1677	0.825901	0.855066	0.859559	0.806005	0.846842	0.826423	0.0257999		1661	1682	1622
												12.6667	1508	1507	1475	0.8125	0.795671	0.793437	1637	1694	1610	0.809995	0.842367	0.844701	0.800536	0.832354	0.816445	0.0223089		1611	1601	1564	0.816937	0.826109	0.813313	1763	1825	1682	0.836338	0.856004	0.862122	0.818786	0.851488	0.835137	0.0202687		1646	1669	1597
												13	1504	1524	1483	0.810345	0.804646	0.797741	1652	1717	1597	0.817417	0.853804	0.83788	0.804244	0.836367	0.820306	0.0214148		1588	1578	1556	0.805274	0.814241	0.809152	1788	1833	1700	0.848197	0.859756	0.871348	0.809556	0.859767	0.834662	0.0286014		1650	1688	1593
												13.3333	1503	1521	1489	0.809806	0.803062	0.800968	1648	1699	1596	0.815438	0.844853	0.837356	0.804612	0.832549	0.818581	0.0183338		1586	1561	1563	0.80426	0.80547	0.812793	1740	1821	1715	0.825427	0.854128	0.879036	0.807507	0.852864	0.830185	0.0302252		1619	1652	1577
												13.6667	1488	1518	1474	0.801724	0.801478	0.792899	1647	1692	1592	0.814943	0.841372	0.835257	0.798701	0.830524	0.814612	0.019761		1600	1584	1566	0.811359	0.817337	0.814353	1756	1824	1680	0.833017	0.855535	0.861097	0.81435	0.849883	0.832116	0.0216976		1643	1665	1562
												14	1518	1518	1454	0.817888	0.801478	0.782141	1642	1708	1592	0.812469	0.849329	0.835257	0.800502	0.832352	0.816427	0.023891		1598	1596	1551	0.810345	0.823529	0.806552	1765	1814	1711	0.837287	0.850844	0.876986	0.813476	0.855039	0.834257	0.0267003		1624	1660	1591
												14.3333	1495	1480	1463	0.805496	0.781415	0.786982	1617	1691	1573	0.800099	0.840875	0.825289	0.791298	0.822088	0.806693	0.0227448		1586	1564	1535	0.80426	0.807018	0.798232	1753	1818	1643	0.831594	0.85272	0.842132	0.80317	0.842149	0.822659	0.0225504		1609	1633	1578
												14.6667	1485	1468	1463	0.800108	0.775079	0.786982	1612	1708	1590	0.797625	0.849329	0.834208	0.78739	0.827054	0.807222	0.0285893		1593	1572	1540	0.807809	0.811146	0.800832	1737	1823	1648	0.824004	0.855066	0.844695	0.806596	0.841255	0.823925	0.0217139		1631	1657	1571
												15	1505	1488	1462	0.810884	0.785639	0.786444	1610	1694	1600	0.796635	0.842367	0.839454	0.794322	0.826152	0.810237	0.0254659		1607	1561	1536	0.814909	0.80547	0.798752	1762	1811	1688	0.835863	0.849437	0.865197	0.806377	0.850166	0.828271	0.0262261		1598	1655	1576
												15.3333	1487	1498	1462	0.801185	0.790919	0.786444	1605	1695	1581	0.794161	0.842864	0.829486	0.792849	0.82217	0.80751	0.0231088		1575	1576	1520	0.798682	0.813209	0.790432	1744	1823	1662	0.827324	0.855066	0.851871	0.800774	0.844754	0.822764	0.0269371		1629	1627	1575
												15.6667	1510	1496	1456	0.813578	0.789863	0.783217	1640	1696	1597	0.811479	0.843362	0.83788	0.795552	0.830907	0.81323	0.0243539		1594	1547	1541	0.808316	0.798246	0.801352	1745	1816	1677	0.827799	0.851782	0.859559	0.802638	0.84638	0.824509	0.0263491		1606	1642	1569
												16	1499	1516	1452	0.807651	0.800422	0.781065	1622	1700	1583	0.802573	0.845351	0.830535	0.796379	0.826153	0.811266	0.0230277		1558	1592	1542	0.790061	0.821465	0.801872	1752	1821	1673	0.83112	0.854128	0.857509	0.804466	0.847585	0.826026	0.0272196		1603	1664	1550
												16.3333	1507	1495	1465	0.811961	0.789335	0.788058	1631	1683	1574	0.807026	0.836897	0.825813	0.796451	0.823246	0.809848	0.0194657		1583	1570	1553	0.802738	0.810114	0.807592	1740	1814	1685	0.825427	0.850844	0.86366	0.806815	0.846644	0.826729	0.0251593		1610	1666	1599
												16.6667	1483	1473	1465	0.79903	0.777719	0.788058	1654	1695	1562	0.818407	0.842864	0.819517	0.788269	0.826929	0.807599	0.0238771		1586	1550	1542	0.80426	0.799794	0.801872	1712	1787	1653	0.812144	0.83818	0.847258	0.801975	0.832527	0.817251	0.0203694		1601	1637	1574
												17	1495	1504	1440	0.805496	0.794087	0.77461	1630	1662	1570	0.806531	0.826455	0.823715	0.791397	0.8189	0.805149	0.0192647		1579	1575	1554	0.80071	0.812693	0.808112	1729	1818	1667	0.820209	0.85272	0.854434	0.807172	0.842454	0.824813	0.0231696		1587	1634	1573
												17.3333	1487	1511	1457	0.801185	0.797782	0.783755	1604	1691	1582	0.793667	0.840875	0.83001	0.794241	0.821517	0.807879	0.0224021		1570	1540	1547	0.796146	0.794634	0.804472	1737	1785	1650	0.824004	0.837242	0.84572	0.798417	0.835655	0.817036	0.0217978		1606	1645	1541
												17.6667	1485	1479	1447	0.800108	0.780887	0.778375	1617	1677	1591	0.800099	0.833913	0.834732	0.786457	0.822915	0.804686	0.0247292		1575	1555	1561	0.798682	0.802374	0.811752	1729	1778	1635	0.820209	0.833959	0.838032	0.804269	0.830733	0.817501	0.0162219		1604	1626	1533
												18	1500	1477	1454	0.80819	0.779831	0.782141	1622	1696	1561	0.802573	0.843362	0.818993	0.790054	0.821642	0.805848	0.0238124		1599	1555	1547	0.810852	0.802374	0.804472	1736	1822	1645	0.823529	0.854597	0.843157	0.805899	0.840428	0.823164	0.0215457		1603	1642	1564
												18.3333	1495	1476	1446	0.805496	0.779303	0.777838	1594	1678	1573	0.788718	0.834411	0.825289	0.787545	0.816139	0.801842	0.0240011		1584	1574	1529	0.803245	0.812178	0.795112	1696	1773	1651	0.804554	0.831614	0.846233	0.803512	0.827467	0.815489	0.0194979		1586	1646	1549
												18.6667	1494	1488	1445	0.804957	0.785639	0.7773	1625	1654	1566	0.804057	0.822476	0.821616	0.789298	0.81605	0.802674	0.0183963		1571	1537	1539	0.796653	0.793086	0.800312	1719	1764	1647	0.815465	0.827392	0.844182	0.796684	0.829013	0.812848	0.020051		1590	1613	1564
												19	1494	1500	1462	0.804957	0.791975	0.786444	1611	1648	1550	0.79713	0.819493	0.813221	0.794459	0.809948	0.802203	0.0127013		1554	1549	1527	0.788032	0.799278	0.794072	1699	1762	1657	0.805977	0.826454	0.849308	0.793794	0.827246	0.81052	0.0231589		1592	1628	1561
												19.3333	1490	1491	1473	0.802802	0.787223	0.792361	1607	1684	1556	0.795151	0.837394	0.816369	0.794129	0.816305	0.805217	0.0187402		1562	1538	1536	0.792089	0.793602	0.798752	1715	1777	1636	0.813567	0.83349	0.838544	0.794814	0.828534	0.811674	0.0203896		1593	1619	1578
												19.6667	1479	1456	1428	0.796875	0.768743	0.768155	1611	1672	1570	0.79713	0.831427	0.823715	0.777924	0.817424	0.797674	0.0265582		1563	1562	1548	0.792596	0.805986	0.804992	1692	1784	1644	0.802657	0.836773	0.842645	0.801191	0.827358	0.814275	0.0203511		1587	1603	1542
												20	1500	1473	1450	0.80819	0.777719	0.779989	1589	1660	1568	0.786244	0.82546	0.822665	0.788633	0.811457	0.800045	0.0215177		1582	1545	1506	0.802231	0.797214	0.783151	1722	1790	1648	0.816888	0.839587	0.844695	0.794199	0.833723	0.813961	0.0244014		1584	1639	1548
[truncated: 149 more columns]

## Sheet: Supp. Fig. 2 growth assay
Supplementary figure 2		Cobalamin-dependent growth assay.																																												Supplementary figure 2		Cobalamin-dependent growth assay.
Supplementary figure 2a		Growth assay in M9 minimal medium supplemented with 1 nM cobalamin using the cobalamin-deficient E. coli ΔFEC strain expressing either ECF-FolT2 (white), ECF-CbrT (orange) or BacAMm (green).																																												Supplementary figure 2a		Growth assay in M9 minimal medium supplemented with methionine using the cobalamin-deficient E. coli ΔFEC strain expressing either ECF-FolT2 (white), ECF-CbrT (orange) or BacAMm (green).
	M9 + cobalamin																																														M9 + methionine
	ECF-CbrT (M9 + cobalamin)															ECF-FolT2 (M9 + Cobalamin)															BacAMm (M9 + Cobalamin)																ECF-CbrT (M9 + methionine)
	Experiment 1			Experiment 2			Experiment 3			Exp. 1	Exp. 2	Exp. 3				Experiment 1			Experiment 2			Experiment 3			Exp. 1	Exp. 2	Exp. 3				Experiment 1			Experiment 2			Experiment 3			Exp. 1	Exp. 2	Exp. 3					Experiment 1
Time (Hours)	(1/3)	(2/3)	(3/3)	(1/3)	(2/3)	(3/3)	(1/3)	(2/3)	(3/3)	Mean	Mean	Mean	Mean	SD		(1/3)	(2/3)	(3/3)	(1/3)	(2/3)	(3/3)	(1/3)	(2/3)	(3/3)	Mean	Mean	Mean	Mean	SD		(1/3)	(2/3)	(3/3)	(1/3)	(2/3)	(3/3)	(1/3)	(2/3)	(3/3)	Mean	Mean	Mean	Mean	SD		Time (Hours)	(1/3)	(2/3)	(3/3)
0	0.116	0.1176	0.1214	0.1155	0.1205	0.1081	0.1158	0.1225	0.1171	0.118333	0.1147	0.118467	0.117167	0.00427025		0.1217	0.1187	0.1204	0.1253	0.1188	0.1191	0.1173	0.1155	0.1169	0.120267	0.121067	0.116567	0.1193	0.00291161		0.1146	0.1231	0.1074	0.1138	0.1174	0.1195	0.1194	0.1193	0.1165	0.115033	0.1169	0.1184	0.116778	0.00450882		0	0.1147	0.1151	0.1186
0.166667	0.1193	0.1239	0.1253	0.1199	0.1267	0.1105	0.123	0.1272	0.1203	0.122833	0.119033	0.1235	0.121789	0.0051365		0.1262	0.1221	0.1237	0.13	0.1238	0.1221	0.1204	0.1205	0.1174	0.124	0.1253	0.119433	0.122911	0.00364501		0.1219	0.1298	0.1131	0.1213	0.1261	0.1236	0.1292	0.1251	0.1226	0.1216	0.123667	0.125633	0.123633	0.00497142		0.166667	0.1179	0.1198	0.1228
0.333333	0.1177	0.1229	0.124	0.1188	0.1268	0.1109	0.1202	0.1261	0.1193	0.121533	0.118833	0.121867	0.120744	0.00491099		0.1263	0.1213	0.1239	0.1282	0.1237	0.1208	0.1193	0.1194	0.1166	0.123833	0.124233	0.118433	0.122167	0.00367967		0.1209	0.129	0.112	0.1188	0.1273	0.1216	0.1285	0.1238	0.1226	0.120633	0.122567	0.124967	0.122722	0.00536022		0.333333	0.1165	0.1192	0.1222
0.5	0.1177	0.1215	0.1238	0.1172	0.1244	0.1087	0.1185	0.1262	0.1191	0.121	0.116767	0.121267	0.119678	0.00521339		0.1261	0.1217	0.1217	0.1279	0.1222	0.121	0.118	0.1191	0.1161	0.123167	0.1237	0.117733	0.121533	0.00370978		0.1191	0.1273	0.1124	0.1177	0.1206	0.119	0.127	0.1226	0.1223	0.1196	0.1191	0.123967	0.120889	0.00464286		0.5	0.116	0.1187	0.1217
0.666667	0.1182	0.1219	0.1243	0.1178	0.1267	0.111	0.1205	0.1275	0.1193	0.121467	0.1185	0.122433	0.1208	0.00509043		0.1267	0.1219	0.124	0.1282	0.1232	0.1217	0.118	0.1193	0.1172	0.1242	0.124367	0.118167	0.122244	0.00373936		0.1188	0.1272	0.112	0.1183	0.1241	0.1184	0.1249	0.1205	0.1231	0.119333	0.120267	0.122833	0.120811	0.0045756		0.666667	0.1166	0.1186	0.1228
0.833333	0.1191	0.1225	0.1247	0.1171	0.126	0.1115	0.1213	0.1283	0.1191	0.1221	0.1182	0.1229	0.121067	0.00508626		0.1277	0.1221	0.1247	0.1305	0.1242	0.1227	0.118	0.1189	0.1172	0.124833	0.1258	0.118033	0.122889	0.00445686		0.1175	0.1271	0.1126	0.1192	0.1228	0.1182	0.1259	0.1202	0.1236	0.119067	0.120067	0.123233	0.120789	0.00454627		0.833333	0.1167	0.1189	0.123
1	0.1184	0.1223	0.1247	0.1176	0.1264	0.1104	0.1198	0.1283	0.1197	0.1218	0.118133	0.1226	0.120844	0.00537845		0.1259	0.1222	0.1226	0.1293	0.1244	0.1229	0.1178	0.1195	0.117	0.123567	0.125533	0.1181	0.1224	0.00391982		0.1173	0.1268	0.1138	0.1178	0.1232	0.1175	0.1285	0.1201	0.1228	0.1193	0.1195	0.1238	0.120867	0.00483011		1	0.1164	0.1186	0.123
1.16667	0.1186	0.122	0.1243	0.1182	0.1262	0.1108	0.1196	0.1278	0.1198	0.121633	0.1184	0.1224	0.120811	0.00507308		0.1259	0.1219	0.1231	0.1298	0.124	0.1224	0.1185	0.1193	0.1171	0.123633	0.1254	0.1183	0.122444	0.00392432		0.1175	0.1272	0.1142	0.1181	0.1245	0.1184	0.1297	0.121	0.1235	0.119633	0.120333	0.124733	0.121567	0.00504232		1.16667	0.1161	0.1188	0.1233
1.33333	0.1185	0.1219	0.1246	0.119	0.1261	0.111	0.1196	0.1275	0.1203	0.121667	0.1187	0.122467	0.120944	0.00493333		0.1265	0.1216	0.1229	0.1301	0.1234	0.1224	0.1189	0.1188	0.1172	0.123667	0.1253	0.1183	0.122422	0.00403478		0.1178	0.126	0.114	0.1201	0.1247	0.1191	0.1298	0.121	0.1235	0.119267	0.1213	0.124767	0.121778	0.00475126		1.33333	0.1162	0.1188	0.1239
1.5	0.1196	0.1232	0.1252	0.12	0.1261	0.1124	0.1202	0.1289	0.121	0.122667	0.1195	0.123367	0.121844	0.00477025		0.1279	0.1223	0.1245	0.1313	0.127	0.1233	0.1195	0.1189	0.1177	0.1249	0.1272	0.1187	0.1236	0.00455027		0.1181	0.1285	0.1142	0.1204	0.1242	0.1204	0.1297	0.122	0.1234	0.120267	0.121667	0.125033	0.122322	0.00485509		1.5	0.1166	0.1193	0.1244
1.66667	0.1195	0.1232	0.1252	0.1203	0.1263	0.111	0.1196	0.1285	0.1209	0.122633	0.1192	0.123	0.121611	0.00510109		0.1271	0.1221	0.1222	0.1306	0.1255	0.1228	0.1198	0.1191	0.1175	0.1238	0.1263	0.1188	0.122967	0.00415331		0.1183	0.1293	0.1138	0.1202	0.1241	0.1202	0.13	0.1217	0.1227	0.120467	0.1215	0.1248	0.122256	0.00511251		1.66667	0.1171	0.1197	0.1245
1.83333	0.119	0.1227	0.1253	0.1197	0.1263	0.1116	0.1188	0.1284	0.1209	0.122333	0.1192	0.1227	0.121411	0.00502007		0.1262	0.1222	0.1223	0.1298	0.1239	0.1224	0.1191	0.119	0.1175	0.123567	0.125367	0.118533	0.122489	0.00383876		0.1179	0.1284	0.114	0.12	0.1238	0.121	0.1296	0.1216	0.1223	0.1201	0.1216	0.1245	0.122067	0.00484742		1.83333	0.117	0.1195	0.1245
2	0.1203	0.1235	0.1262	0.1209	0.1274	0.1129	0.1199	0.1292	0.1217	0.123333	0.1204	0.1236	0.122444	0.00488009		0.1271	0.1223	0.123	0.1312	0.1252	0.1238	0.1197	0.1193	0.1176	0.124133	0.126733	0.118867	0.123244	0.00423117		0.1191	0.1294	0.1151	0.1205	0.1258	0.1217	0.1308	0.1225	0.1239	0.1212	0.122667	0.125733	0.1232	0.00494848		2	0.1177	0.1203	0.125
2.16667	0.1206	0.1239	0.1265	0.1211	0.1284	0.1137	0.1193	0.129	0.121	0.123667	0.121067	0.1231	0.122611	0.00487864		0.1279	0.1227	0.1246	0.1311	0.1255	0.1265	0.12	0.1198	0.1182	0.125067	0.1277	0.119333	0.124033	0.00423438		0.1185	0.1287	0.1143	0.1208	0.1262	0.1222	0.1307	0.1222	0.1231	0.1205	0.123067	0.125333	0.122967	0.00505074		2.16667	0.1187	0.1209	0.1259
2.33333	0.1206	0.1242	0.127	0.1212	0.1295	0.1152	0.1196	0.1291	0.1216	0.123933	0.121967	0.123433	0.123111	0.00474538		0.1273	0.1223	0.1253	0.1306	0.1248	0.1238	0.121	0.12	0.118	0.124967	0.1264	0.119667	0.123678	0.00386936		0.1184	0.1284	0.1151	0.1208	0.1281	0.1233	0.1302	0.122	0.1234	0.120633	0.124067	0.1252	0.1233	0.00494798		2.33333	0.1191	0.1216	0.1263
2.5	0.1214	0.1253	0.1275	0.1221	0.1295	0.116	0.1206	0.1301	0.1221	0.124733	0.122533	0.124267	0.123844	0.00461955		0.1276	0.1223	0.1255	0.1351	0.1267	0.1244	0.121	0.1202	0.1181	0.125133	0.128733	0.119767	0.124544	0.00505399		0.1194	0.1304	0.1161	0.1228	0.1278	0.124	0.1314	0.1229	0.1244	0.121967	0.124867	0.126233	0.124356	0.00494219		2.5	0.12	0.1218	0.1272
2.66667	0.1213	0.125	0.1277	0.1217	0.13	0.116	0.1202	0.1295	0.122	0.124667	0.122567	0.1239	0.123711	0.00467986		0.1266	0.1221	0.1244	0.13	0.1241	0.124	0.1198	0.1202	0.1175	0.124367	0.126033	0.119167	0.123189	0.0037906		0.1193	0.1293	0.1162	0.1219	0.1278	0.1238	0.1314	0.1227	0.1244	0.1216	0.1245	0.126167	0.124089	0.00482764		2.66667	0.1203	0.1223	0.1273
2.83333	0.123	0.1261	0.1283	0.123	0.1308	0.1162	0.1222	0.1303	0.1223	0.1258	0.123333	0.124933	0.124689	0.00465737		0.1273	0.1221	0.1243	0.132	0.126	0.1244	0.1202	0.12	0.1178	0.124567	0.127467	0.119333	0.123789	0.00434783		0.1203	0.1308	0.1167	0.1231	0.1293	0.124	0.1322	0.1237	0.125	0.1226	0.125467	0.126967	0.125011	0.00501559		2.83333	0.1213	0.1231	0.1285
3	0.1227	0.1264	0.1289	0.1233	0.1309	0.1158	0.1213	0.13	0.1222	0.126	0.123333	0.1245	0.124611	0.004873		0.1272	0.1232	0.1228	0.1303	0.1275	0.1243	0.1202	0.1201	0.118	0.1244	0.127367	0.119433	0.123733	0.00402119		0.1199	0.1301	0.1166	0.1225	0.1274	0.1238	0.1328	0.1238	0.1246	0.1222	0.124567	0.127067	0.124611	0.00496373		3	0.123	0.1247	0.1301
3.16667	0.1238	0.1271	0.1294	0.124	0.1315	0.1183	0.122	0.1297	0.1223	0.126767	0.1246	0.124667	0.125344	0.00433967		0.1263	0.1222	0.1245	0.1306	0.1242	0.1242	0.1197	0.1197	0.1179	0.124333	0.126333	0.1191	0.123256	0.00389907		0.1207	0.1308	0.1175	0.1239	0.1284	0.1255	0.134	0.1245	0.1251	0.123	0.125933	0.127867	0.1256	0.00499274		3.16667	0.1235	0.1253	0.1305
3.33333	0.1245	0.1279	0.1303	0.1256	0.133	0.118	0.1224	0.1304	0.1224	0.127567	0.125533	0.125067	0.126056	0.00477967		0.1267	0.1228	0.1233	0.1306	0.1237	0.1242	0.1199	0.1205	0.1179	0.124267	0.126167	0.119433	0.123289	0.00378532		0.1208	0.1298	0.1166	0.1234	0.1291	0.125	0.1343	0.1246	0.1244	0.1224	0.125833	0.127767	0.125333	0.0052036		3.33333	0.1245	0.127	0.132
3.5	0.1245	0.1278	0.1306	0.1256	0.1333	0.1179	0.1216	0.1297	0.1222	0.127633	0.1256	0.1245	0.125911	0.00491336		0.1263	0.1229	0.1231	0.1296	0.1225	0.124	0.1193	0.12	0.1179	0.1241	0.125367	0.119067	0.122844	0.00360905		0.121	0.1295	0.1173	0.1238	0.1295	0.1262	0.1346	0.125	0.1252	0.1226	0.1265	0.128267	0.125789	0.00506543		3.5	0.1257	0.128	0.133
3.66667	0.1261	0.1301	0.1323	0.1275	0.1354	0.1207	0.1238	0.1318	0.1237	0.1295	0.127867	0.126433	0.127933	0.00481326		0.1278	0.1231	0.1248	0.1307	0.1245	0.127	0.12	0.1202	0.1183	0.125233	0.1274	0.1195	0.124044	0.00407649		0.1222	0.1322	0.1187	0.1254	0.1308	0.1277	0.1359	0.1264	0.1271	0.124367	0.127967	0.1298	0.127378	0.00518116		3.66667	0.1277	0.1295	0.1344
3.83333	0.1275	0.1306	0.1336	0.1281	0.1367	0.1213	0.1239	0.1325	0.1235	0.130567	0.1287	0.126633	0.128633	0.00515582		0.1265	0.123	0.1239	0.1308	0.1238	0.1239	0.1198	0.1202	0.1184	0.124467	0.126167	0.119467	0.123367	0.00376464		0.1228	0.1319	0.1185	0.1255	0.1311	0.128	0.1364	0.1268	0.1263	0.1244	0.1282	0.129833	0.127478	0.00525352		3.83333	0.1283	0.1305	0.1357
4	0.1287	0.1318	0.1345	0.1298	0.1386	0.1236	0.1255	0.1338	0.1242	0.131667	0.130667	0.127833	0.130056	0.00510444		0.1269	0.1226	0.1252	0.1306	0.1233	0.1242	0.121	0.1203	0.1187	0.1249	0.126033	0.12	0.123644	0.00363219		0.1238	0.1324	0.1196	0.1271	0.1339	0.1295	0.1379	0.128	0.1277	0.125267	0.130167	0.1312	0.128878	0.00543824		4	0.1307	0.1326	0.1376
4.16667	0.1298	0.1336	0.1357	0.131	0.1399	0.125	0.1267	0.1353	0.125	0.133033	0.131967	0.129	0.131333	0.00521392		0.1271	0.1231	0.1258	0.1317	0.1257	0.1248	0.1218	0.1206	0.1184	0.125333	0.1274	0.120267	0.124333	0.00392492		0.1246	0.1351	0.1208	0.1277	0.1345	0.1302	0.1391	0.1298	0.129	0.126833	0.1308	0.132633	0.130089	0.00558087		4.16667	0.1327	0.1345	0.1397
4.33333	0.1312	0.1359	0.1377	0.1333	0.1411	0.1258	0.127	0.1362	0.1254	0.134933	0.1334	0.129533	0.132622	0.00563466		0.1276	0.123	0.1259	0.1312	0.1263	0.1262	0.1217	0.1204	0.1187	0.1255	0.1279	0.120267	0.124556	0.00392273		0.1258	0.1362	0.1225	0.1298	0.1351	0.1312	0.1401	0.131	0.1301	0.128167	0.132033	0.133733	0.131311	0.00533115		4.33333	0.1344	0.1366	0.1418
4.5	0.1322	0.1367	0.1386	0.1346	0.1425	0.1272	0.1278	0.1364	0.1259	0.135833	0.134767	0.130033	0.133544	0.00568421		0.1268	0.1232	0.1248	0.1308	0.1242	0.125	0.1212	0.1205	0.1188	0.124933	0.126667	0.120167	0.123922	0.00359645		0.1262	0.1353	0.1219	0.1301	0.135	0.1317	0.1409	0.1315	0.1303	0.1278	0.132267	0.134233	0.131433	0.00546237		4.5	0.1364	0.1386	0.1445
4.66667	0.1342	0.1387	0.1401	0.1366	0.1445	0.1304	0.1302	0.1381	0.1274	0.137667	0.137167	0.1319	0.135578	0.00549677		0.1273	0.1233	0.1274	0.1317	0.1265	0.1254	0.1211	0.1205	0.1188	0.126	0.127867	0.120133	0.124667	0.00409481		0.1295	0.1376	0.1232	0.1312	0.1364	0.1331	0.1422	0.1332	0.132	0.1301	0.133567	0.1358	0.133156	0.00535866		4.66667	0.1393	0.1409	0.146
4.83333	0.1354	0.1397	0.1416	0.138	0.1466	0.1314	0.1306	0.1385	0.1278	0.1389	0.138667	0.1323	0.136622	0.00593818		0.1266	0.123	0.1254	0.1308	0.1241	0.1245	0.1207	0.1203	0.1184	0.125	0.126467	0.1198	0.123756	0.00373534		0.1307	0.1373	0.1236	0.1312	0.1377	0.1341	0.1434	0.1341	0.1323	0.130533	0.134333	0.1366	0.133822	0.00550517		4.83333	0.1416	0.1432	0.148
5	0.1366	0.1411	0.1435	0.1398	0.1478	0.1328	0.1313	0.1396	0.1288	0.1404	0.140133	0.133233	0.137922	0.00612552		0.1263	0.1232	0.1254	0.1308	0.124	0.1244	0.1206	0.1202	0.1183	0.124967	0.1264	0.1197	0.123689	0.00374014		0.1312	0.1387	0.1245	0.1322	0.138	0.1354	0.1444	0.1354	0.1334	0.131467	0.1352	0.137733	0.1348	0.0055464		5	0.1442	0.1461	0.1502
5.16667	0.1381	0.1432	0.145	0.1417	0.1492	0.1342	0.132	0.1411	0.1299	0.1421	0.1417	0.134333	0.139378	0.00636156		0.1265	0.1235	0.1247	0.1304	0.1241	0.1243	0.1204	0.1201	0.1181	0.1249	0.126267	0.119533	0.123567	0.00369696		0.1326	0.1399	0.1253	0.1333	0.1384	0.1371	0.146	0.1371	0.1352	0.1326	0.136267	0.139433	0.1361	0.00567098		5.16667	0.1475	0.1494	0.1533
5.33333	0.1414	0.1458	0.1473	0.1449	0.1527	0.1387	0.135	0.143	0.1313	0.144833	0.145433	0.136433	0.142233	0.00652572		0.1273	0.1234	0.1278	0.1329	0.1267	0.1256	0.1206	0.1206	0.1189	0.126167	0.1284	0.120033	0.124867	0.0044317		0.1346	0.1428	0.1267	0.1352	0.1416	0.1393	0.1482	0.139	0.1367	0.1347	0.1387	0.1413	0.138233	0.00603138		5.33333	0.1518	0.1528	0.157
5.5	0.1425	0.1465	0.1484	0.1467	0.154	0.14	0.1357	0.1433	0.1328	0.1458	0.1469	0.137267	0.143322	0.00653678		0.1267	0.1234	0.1262	0.1314	0.1235	0.1247	0.1201	0.12	0.1182	0.125433	0.126533	0.119433	0.1238	0.0040694		0.1353	0.1419	0.1276	0.137	0.1433	0.1423	0.1497	0.1398	0.1378	0.134933	0.140867	0.142433	0.139411	0.00612871		5.5	0.1541	0.1561	0.1599
5.66667	0.145	0.1495	0.1508	0.1499	0.1574	0.142	0.137	0.145	0.1344	0.148433	0.149767	0.1388	0.145667	0.00718523		0.1269	0.1235	0.1255	0.1315	0.1256	0.125	0.1206	0.1206	0.1187	0.1253	0.127367	0.119967	0.124211	0.00389758		0.137	0.145	0.1287	0.1393	0.1477	0.1449	0.1512	0.1425	0.139	0.1369	0.143967	0.144233	0.1417	0.00663476		5.66667	0.159	0.1607	0.1637
5.83333	0.1469	0.1517	0.1531	0.1522	0.16	0.1451	0.1381	0.1463	0.1358	0.150567	0.152433	0.140067	0.147689	0.00758146		0.1266	0.1235	0.1252	0.1309	0.124	0.1248	0.1203	0.1203	0.1183	0.1251	0.126567	0.119633	0.123767	0.0038092		0.1382	0.1456	0.1301	0.1417	0.1494	0.1476	0.1532	0.1437	0.1406	0.137967	0.146233	0.145833	0.143344	0.00679377		5.83333	0.1632	0.1649	0.1678
6	0.1508	0.1549	0.1559	0.1562	0.1638	0.1501	0.1416	0.1494	0.1383	0.153867	0.1567	0.1431	0.151222	0.00776785		0.1275	0.1232	0.1276	0.1323	0.1265	0.1258	0.1207	0.1206	0.1191	0.1261	0.1282	0.120133	0.124811	0.00425395		0.1404	0.1491	0.1324	0.1456	0.1533	0.1516	0.1547	0.1466	0.1428	0.140633	0.150167	0.148033	0.146278	0.0070386		6	0.1692	0.1696	0.1726
6.16667	0.1528	0.157	0.1583	0.1587	0.1661	0.151	0.142	0.1495	0.1392	0.156033	0.1586	0.143567	0.152733	0.00847998		0.1268	0.1235	0.1256	0.1317	0.1244	0.1249	0.1202	0.1203	0.1183	0.1253	0.127	0.1196	0.123967	0.00405463		0.1416	0.1486	0.1328	0.1471	0.1542	0.1527	0.1557	0.1478	0.1434	0.141	0.151333	0.148967	0.1471	0.0071318		6.16667	0.1739	0.1752	0.1764
6.33333	0.1561	0.1606	0.1609	0.1619	0.1697	0.155	0.1443	0.1521	0.1411	0.1592	0.1622	0.145833	0.155744	0.00895965		0.1263	0.1236	0.1253	0.1317	0.1254	0.1252	0.1201	0.1202	0.1184	0.125067	0.127433	0.119567	0.124022	0.00404406		0.1435	0.1512	0.135	0.149	0.1559	0.1551	0.1573	0.1502	0.1451	0.143233	0.153333	0.150867	0.149144	0.00708222		6.33333	0.1799	0.1807	0.1824
6.5	0.1589	0.1632	0.1638	0.1662	0.174	0.1589	0.1459	0.1543	0.1427	0.161967	0.166367	0.147633	0.158656	0.00984798		0.126	0.1232	0.1254	0.1309	0.1248	0.125	0.1201	0.1203	0.1184	0.124867	0.1269	0.1196	0.123789	0.00380311		0.1455	0.1531	0.1368	0.1521	0.1596	0.1579	0.1596	0.1527	0.1469	0.145133	0.156533	0.153067	0.151578	0.0074978		6.5	0.1857	0.1872	0.1883
6.66667	0.1616	0.1664	0.167	0.17	0.178	0.1619	0.1472	0.156	0.1453	0.165	0.169967	0.1495	0.161489	0.0105836		0.1262	0.1238	0.125	0.1308	0.1242	0.1253	0.1201	0.1203	0.1183	0.125	0.126767	0.119567	0.123778	0.00378807		0.1476	0.1539	0.1385	0.1545	0.162	0.1602	0.1617	0.1549	0.1482	0.146667	0.1589	0.154933	0.1535	0.00770876		6.66667	0.193	0.1946	0.1943
6.83333	0.1663	0.1715	0.1705	0.1751	0.1826	0.1674	0.1506	0.1588	0.1474	0.169433	0.175033	0.152267	0.165578	0.0114252		0.1268	0.1234	0.1262	0.1316	0.1262	0.1255	0.12	0.1207	0.1182	0.125467	0.127767	0.119633	0.124289	0.00414833		0.1502	0.1578	0.1413	0.1586	0.1654	0.1636	0.164	0.1581	0.1511	0.149767	0.162533	0.157733	0.156678	0.00785919		6.83333	0.2002	0.2006	0.2012
7	0.1701	0.1752	0.1741	0.1798	0.1876	0.1727	0.1532	0.1613	0.1496	0.173133	0.180033	0.1547	0.169289	0.0123819		0.1258	0.1232	0.1262	0.1314	0.1259	0.1254	0.1197	0.1204	0.118	0.125067	0.127567	0.119367	0.124	0.00413068		0.1527	0.1594	0.1434	0.1615	0.1684	0.1667	0.1669	0.1606	0.1532	0.151833	0.165533	0.160233	0.1592	0.00818046		7	0.2086	0.2083	0.2079
7.16667	0.1742	0.1792	0.1784	0.1846	0.192	0.1772	0.1554	0.1638	0.1523	0.177267	0.1846	0.157167	0.173011	0.013253		0.1255	0.1238	0.1258	0.1313	0.1251	0.1255	0.1196	0.1207	0.118	0.125033	0.1273	0.119433	0.123922	0.00400742		0.1547	0.1612	0.1457	0.1637	0.1704	0.1695	0.1697	0.1625	0.1552	0.153867	0.167867	0.162467	0.1614	0.00830557		7.16667	0.2175	0.2177	0.2163
7.33333	0.1786	0.1838	0.1829	0.1908	0.1977	0.1828	0.1588	0.1671	0.155	0.181767	0.190433	0.1603	0.1775	0.0143491		0.1263	0.1235	0.1261	0.131	0.1255	0.1254	0.1199	0.1207	0.1185	0.1253	0.1273	0.1197	0.1241	0.00388941		0.1573	0.1647	0.1477	0.1685	0.1754	0.1736	0.1728	0.1656	0.1579	0.156567	0.1725	0.165433	0.164833	0.00911318		7.33333	0.2274	0.2274	0.2248
7.5	0.1836	0.1887	0.1877	0.1967	0.2039	0.1895	0.1621	0.1705	0.1577	0.186667	0.1967	0.163433	0.182267	0.0156125		0.1257	0.1233	0.1262	0.1308	0.1246	0.1254	0.1196	0.1206	0.1183	0.125067	0.126933	0.1195	0.123833	0.00387201		0.1601	0.1674	0.1505	0.1724	0.1793	0.1779	0.1767	0.1687	0.1607	0.159333	0.176533	0.1687	0.168189	0.00963865		7.5	0.2379	0.2382	0.2347
7.66667	0.1888	0.1935	0.1925	0.2031	0.2107	0.1951	0.1658	0.1737	0.1606	0.1916	0.202967	0.1667	0.187089	0.0169022		0.1255	0.1229	0.1254	0.1309	0.1243	0.1252	0.1198	0.1206	0.1182	0.1246	0.1268	0.119533	0.123644	0.00381219		0.1631	0.1705	0.153	0.1766	0.1849	0.1827	0.1806	0.1721	0.1635	0.1622	0.1814	0.172067	0.171889	0.0105512		7.66667	0.2488	0.2486	0.2448
7.83333	0.1951	0.1999	0.1976	0.2097	0.2171	0.2016	0.1699	0.1773	0.1634	0.197533	0.209467	0.1702	0.1924	0.0182341		0.1259	0.1236	0.1255	0.1318	0.1252	0.1256	0.1198	0.1208	0.1184	0.125	0.127533	0.119667	0.124067	0.00403206		0.1659	0.1731	0.1551	0.1804	0.1876	0.1868	0.1831	0.1747	0.1659	0.1647	0.184933	0.174567	0.174733	0.0109399		7.83333	0.2623	0.2628	0.2564
8	0.2007	0.2055	0.2029	0.2167	0.2237	0.2089	0.173	0.1819	0.1671	0.203033	0.216433	0.174	0.197822	0.0195425		0.1253	0.1233	0.125	0.1308	0.1252	0.125	0.1195	0.1203	0.1179	0.124533	0.127	0.119233	0.123589	0.00389694		0.169	0.1779	0.1584	0.1855	0.1925	0.1919	0.1871	0.1785	0.1693	0.168433	0.189967	0.1783	0.1789	0.0115992		8	0.2747	0.2728	0.2671
8.16667	0.2081	0.2121	0.2103	0.2258	0.2325	0.2177	0.1784	0.1861	0.1713	0.210167	0.225333	0.1786	0.2047	0.0213247		0.1256	0.1233	0.1257	0.1319	0.1252	0.1256	0.1198	0.1209	0.1184	0.124867	0.127567	0.1197	0.124044	0.00404571		0.1726	0.1802	0.1618	0.1901	0.198	0.1972	0.1909	0.1814	0.1721	0.171533	0.1951	0.181467	0.1827	0.0123767		8.16667	0.2892	0.2857	0.2805
8.33333	0.2148	0.2185	0.2161	0.2343	0.2415	0.2268	0.1838	0.191	0.1748	0.216467	0.2342	0.1832	0.211289	0.0231003		0.1246	0.1231	0.1258	0.1314	0.1243	0.1251	0.1193	0.1207	0.1182	0.1245	0.126933	0.1194	0.123611	0.00396436		0.1767	0.1838	0.1648	0.1948	0.204	0.2034	0.1946	0.1854	0.176	0.1751	0.200733	0.185333	0.187056	0.0132724		8.33333	0.3044	0.3013	0.2943
8.5	0.2221	0.2259	0.2226	0.2443	0.2498	0.2355	0.1884	0.1956	0.1786	0.223533	0.2432	0.187533	0.218089	0.0250992		0.1258	0.1235	0.1257	0.1317	0.1253	0.1257	0.1193	0.1207	0.118	0.125	0.127567	0.119333	0.123967	0.00417163		0.1803	0.1888	0.1686	0.202	0.2093	0.2089	0.1987	0.1894	0.1798	0.179233	0.206733	0.1893	0.191756	0.0140514		8.5	0.3218	0.3167	0.3099
8.66667	0.2303	0.2336	0.2297	0.2539	0.2601	0.2448	0.1941	0.2015	0.1838	0.2312	0.252933	0.193133	0.225756	0.0268858		0.125	0.1231	0.1253	0.1313	0.1249	0.125	0.1193	0.1207	0.1181	0.124467	0.127067	0.119367	0.123633	0.00395569		0.1853	0.1934	0.1715	0.2071	0.2154	0.2151	0.2037	0.1934	0.1831	0.1834	0.212533	0.1934	0.196444	0.0150689		8.66667	0.3384	0.3337	0.3251
8.83333	0.2382	0.2415	0.2383	0.2642	0.27	0.2542	0.1993	0.2068	0.1885	0.239333	0.2628	0.1982	0.233444	0.0289825		0.125	0.1234	0.1252	0.1308	0.1246	0.1258	0.1189	0.1208	0.1181	0.124533	0.127067	0.119267	0.123622	0.00391177		0.1898	0.1969	0.1756	0.2141	0.2215	0.2218	0.2094	0.1977	0.1875	0.187433	0.219133	0.1982	0.201589	0.0160954		8.83333	0.3499	0.3471	0.34
9	0.2482	0.2508	0.2465	0.275	0.2806	0.2646	0.2063	0.2134	0.1937	0.2485	0.2734	0.204467	0.242122	0.0309254		0.1251	0.1233	0.1253	0.1316	0.125	0.1255	0.1194	0.1208	0.118	0.124567	0.127367	0.1194	0.123778	0.00405209		0.1946	0.2015	0.1796	0.2202	0.2296	0.2293	0.215	0.2036	0.1912	0.1919	0.226367	0.203267	0.207178	0.0174713		9	0.3622	0.3603	0.3565
9.16667	0.2568	0.2594	0.2541	0.2858	0.2919	0.2762	0.2133	0.2201	0.1995	0.256767	0.284633	0.210967	0.250789	0.0329026		0.1244	0.1228	0.1244	0.1313	0.1252	0.1253	0.1187	0.1204	0.1177	0.123867	0.127267	0.118933	0.123356	0.00411069		0.1994	0.2072	0.1848	0.2274	0.2369	0.2376	0.2202	0.2097	0.1959	0.197133	0.233967	0.2086	0.213233	0.018548		9.16667	0.371	0.3697	0.3696
9.33333	0.2676	0.2696	0.2641	0.297	0.3028	0.288	0.2205	0.2275	0.2058	0.2671	0.295933	0.217933	0.260322	0.0348295		0.125	0.1234	0.1247	0.1312	0.1248	0.1258	0.119	0.1207	0.118	0.124367	0.127267	0.119233	0.123622	0.00400274		0.2037	0.211	0.1886	0.2355	0.2443	0.2459	0.2254	0.2148	0.2004	0.2011	0.2419	0.213533	0.218844	0.0201945		9.33333	0.375	0.3776	0.3788
9.5	0.278	0.2789	0.2736	0.3102	0.3156	0.3005	0.2284	0.2347	0.2114	0.276833	0.308767	0.224833	0.270144	0.0374036		0.125	0.1229	0.1254	0.1311	0.1249	0.1258	0.1189	0.1207	0.1182	0.124433	0.127267	0.119267	0.123656	0.0040016		0.2086	0.2152	0.1929	0.2427	0.2526	0.2544	0.2305	0.2199	0.2052	0.205567	0.2499	0.218533	0.224667	0.0217432		9.5	0.3821	0.3829	0.3889
9.66667	0.2882	0.2899	0.2835	0.3225	0.3287	0.3129	0.2361	0.2428	0.218	0.2872	0.321367	0.2323	0.280289	0.0396739		0.1256	0.1232	0.1255	0.1305	0.1255	0.1265	0.1192	0.1206	0.1183	0.124767	0.1275	0.119367	0.123878	0.00392358		0.2128	0.2198	0.1971	0.2512	0.261	0.2617	0.2348	0.2248	0.2107	0.2099	0.257967	0.223433	0.230433	0.0232339		9.66667	0.3815	0.3879	0.3934
9.83333	0.3004	0.3006	0.2939	0.3359	0.3419	0.3261	0.2453	0.2512	0.2254	0.2983	0.334633	0.240633	0.291189	0.041838		0.1246	0.1234	0.1251	0.1308	0.1242	0.1262	0.1186	0.1207	0.1178	0.124367	0.127067	0.119033	0.123489	0.00401853		0.2174	0.2238	0.2016	0.2604	0.2699	0.2724	0.2394	0.2289	0.2155	0.214267	0.267567	0.227933	0.236589	0.0255607		9.83333	0.3864	0.3911	0.3973
10	0.314	0.3129	0.3056	0.3463	0.3536	0.3391	0.2555	0.2616	0.2331	0.310833	0.346333	0.250067	0.302411	0.0430368		0.1251	0.123	0.1262	0.1317	0.1258	0.1268	0.1185	0.1206	0.1181	0.124767	0.1281	0.119067	0.123978	0.00438799		0.2228	0.2297	0.2061	0.2688	0.2806	0.2804	0.2446	0.2339	0.22	0.219533	0.2766	0.232833	0.242989	0.0274751		10	0.3874	0.3921	0.4003
10.1667	0.3261	0.3257	0.3168	0.3532	0.3611	0.3463	0.2633	0.2698	0.2416	0.322867	0.353533	0.258233	0.311544	0.0430132		0.1254	0.1232	0.1253	0.1318	0.126	0.1267	0.1188	0.1209	0.1179	0.124633	0.128167	0.1192	0.124	0.00433417		0.2262	0.2333	0.2094	0.2792	0.2898	0.2928	0.249	0.2385	0.2245	0.222967	0.287267	0.237333	0.249189	0.0306997		10.1667	0.3892	0.3972	0.4019
10.3333	0.3386	0.3379	0.3285	0.358	0.3663	0.3524	0.2753	0.2809	0.2504	0.335	0.3589	0.268867	0.320922	0.0414419		0.1247	0.1223	0.1247	0.1319	0.125	0.126	0.1183	0.1202	0.1178	0.1239	0.127633	0.118767	0.123433	0.00438406		0.2321	0.238	0.2143	0.2895	0.3023	0.3018	0.2546	0.2442	0.2297	0.228133	0.297867	0.242833	0.256278	0.0332225		10.3333	0.3915	0.3986	0.405
10.5	0.3477	0.3485	0.3408	0.3613	0.37	0.3555	0.2834	0.29	0.2596	0.345667	0.362267	0.277667	0.328533	0.0398599		0.1243	0.1227	0.1245	0.1318	0.1252	0.1258	0.1182	0.1202	0.1172	0.123833	0.1276	0.118533	0.123322	0.00444038		0.2353	0.2425	0.2189	0.2998	0.3108	0.3123	0.2594	0.249	0.2341	0.232233	0.307633	0.2475	0.262456	0.0357831		10.5	0.3926	0.4005	0.4067
10.6667	0.3575	0.3566	0.3505	0.3657	0.3748	0.3608	0.296	0.3025	0.2701	0.354867	0.3671	0.289533	0.337167	0.0373367		0.1245	0.1231	0.1243	0.1326	0.1243	0.126	0.1187	0.1206	0.1178	0.123967	0.127633	0.119033	0.123544	0.0044077		0.2413	0.2456	0.2227	0.3107	0.3211	0.3231	0.2642	0.2542	0.2382	0.236533	0.3183	0.2522	0.269011	0.0387772		10.6667	0.3947	0.403	0.4099
10.8333	0.3616	0.3622	0.3582	0.3703	0.3788	0.3651	0.31	0.3151	0.2801	0.360667	0.3714	0.301733	0.3446	0.0340253		0.1245	0.1228	0.125	0.1323	0.1241	0.1257	0.1184	0.1204	0.1176	0.1241	0.127367	0.1188	0.123422	0.00442656		0.2456	0.2511	0.227	0.3227	0.3339	0.3356	0.2699	0.2595	0.2434	0.241233	0.330733	0.2576	0.276522	0.042427		10.8333	0.3972	0.4046	0.4123
11	0.3668	0.3675	0.363	0.3726	0.3817	0.368	0.3229	0.3281	0.2904	0.365767	0.3741	0.3138	0.351222	0.0303106		0.1247	0.1232	0.125	0.1323	0.1251	0.1263	0.1186	0.1204	0.1177	0.1243	0.1279	0.1189	0.1237	0.0044514		0.2507	0.2567	0.2312	0.3342	0.3455	0.3473	0.2757	0.2647	0.2478	0.2462	0.342333	0.262733	0.283756	0.0456926		11	0.3996	0.4061	0.4142
11.1667	0.3709	0.3712	0.3671	0.377	0.3849	0.3726	0.3348	0.3398	0.302	0.369733	0.378167	0.325533	0.357811	0.0267544		0.125	0.1225	0.1257	0.1322	0.1255	0.126	0.1185	0.1204	0.1179	0.1244	0.1279	0.118933	0.123744	0.00446461		0.2567	0.2618	0.2366	0.3458	0.3554	0.3565	0.2824	0.2715	0.253	0.2517	0.352567	0.268967	0.291078	0.0478635		11.1667	0.3987	0.409	0.4159
11.3333	0.3744	0.3746	0.3715	0.3785	0.3884	0.376	0.3474	0.3507	0.3147	0.3735	0.380967	0.3376	0.364022	0.0226642		0.1248	0.1229	0.1248	0.1323	0.1242	0.1255	0.1185	0.1204	0.1173	0.124167	0.127333	0.118733	0.123411	0.00445321		0.2624	0.266	0.2408	0.3532	0.3616	0.3624	0.2886	0.2773	0.2585	0.2564	0.359067	0.2748	0.296756	0.0485615		11.3333	0.4004	0.4098	0.418
11.5	0.3788	0.3769	0.3741	0.3817	0.3907	0.3786	0.3529	0.3582	0.3269	0.3766	0.383667	0.346	0.368756	0.0195465		0.1249	0.1227	0.1245	0.1316	0.1246	0.1257	0.1185	0.1204	0.1171	0.124033	0.1273	0.118667	0.123333	0.00433849		0.2663	0.2715	0.2458	0.3603	0.3656	0.368	0.2949	0.2826	0.2644	0.2612	0.364633	0.280633	0.302156	0.0487383		11.5	0.4025	0.4118	0.4207
11.6667	0.3813	0.3809	0.3765	0.3849	0.3938	0.381	0.3579	0.3644	0.3387	0.379567	0.386567	0.353667	0.373267	0.0168063		0.1253	0.1233	0.1252	0.133	0.1254	0.1257	0.1187	0.1208	0.1175	0.1246	0.128033	0.119	0.123878	0.00460863		0.2721	0.2771	0.25	0.3704	0.3687	0.3717	0.301	0.2903	0.269	0.2664	0.370267	0.286767	0.307811	0.048896		11.6667	0.4026	0.4121	0.4268
11.8333	0.3838	0.3836	0.3794	0.388	0.3974	0.3844	0.3637	0.3691	0.3481	0.382267	0.389933	0.3603	0.3775	0.0148313		0.1253	0.1228	0.1245	0.1322	0.1249	0.1261	0.1187	0.1209	0.1174	0.1242	0.127733	0.119	0.123644	0.00441535		0.278	0.2816	0.2549	0.3712	0.3722	0.3758	0.3079	0.2969	0.2751	0.2715	0.373067	0.2933	0.312622	0.0476217		11.8333	0.4035	0.4195	0.424
12	0.3866	0.3858	0.3823	0.3899	0.3994	0.387	0.3673	0.3733	0.3551	0.3849	0.3921	0.365233	0.380744	0.013356		0.1247	0.1225	0.1249	0.133	0.1249	0.1258	0.1184	0.1207	0.1174	0.124033	0.1279	0.118833	0.123589	0.00464878		0.2844	0.2879	0.2602	0.3761	0.3754	0.3796	0.3163	0.3046	0.2828	0.2775	0.377033	0.301233	0.318589	0.0464477		12	0.4039	0.4147	0.4242
12.1667	0.3895	0.3884	0.3847	0.3922	0.4017	0.3897	0.3737	0.3775	0.3591	0.387533	0.394533	0.3701	0.384056	0.0124069		0.1253	0.1227	0.1243	0.1324	0.1247	0.1257	0.1187	0.1207	0.1171	0.1241	0.1276	0.118833	0.123511	0.0044979		0.2911	0.2947	0.2667	0.3766	0.3788	0.3837	0.3242	0.3137	0.2899	0.284167	0.3797	0.309267	0.324378	0.0444772		12.1667	0.405	0.4169	0.4254
12.3333	0.3925	0.3915	0.3877	0.3952	0.4051	0.3943	0.3771	0.3811	0.3641	0.390567	0.3982	0.3741	0.387622	0.0120046		0.125	0.1226	0.1248	0.1329	0.1246	0.126	0.1186	0.1208	0.1172	0.124133	0.127833	0.118867	0.123611	0.00462937		0.2972	0.3008	0.2728	0.3787	0.3819	0.3854	0.3338	0.3225	0.297	0.290267	0.382	0.317767	0.330011	0.0425653		12.3333	0.4054	0.4182	0.4263
12.5	0.3962	0.3921	0.3893	0.3968	0.4063	0.3946	0.3762	0.3819	0.3666	0.392533	0.399233	0.3749	0.388889	0.0120878		0.1252	0.1229	0.1235	0.1326	0.1226	0.1253	0.1185	0.1206	0.117	0.123867	0.126833	0.1187	0.123133	0.00453542		0.3045	0.3063	0.2785	0.3815	0.3831	0.3879	0.342	0.331	0.3045	0.296433	0.384167	0.325833	0.335478	0.0406412		12.5	0.4056	0.4196	0.428
12.6667	0.3966	0.3948	0.3909	0.399	0.4088	0.3962	0.3798	0.3841	0.3687	0.3941	0.401333	0.377533	0.390989	0.0118534		0.1247	0.1222	0.1247	0.1327	0.124	0.1254	0.1184	0.1205	0.117	0.123867	0.127367	0.118633	0.123289	0.00460881		0.3105	0.3136	0.2836	0.3828	0.3873	0.3907	0.3486	0.3381	0.3124	0.302567	0.386933	0.333033	0.340844	0.0390844		12.6667	0.4072	0.4218	0.4298
12.8333	0.4003	0.3976	0.3939	0.4011	0.411	0.3987	0.3822	0.3867	0.3722	0.397267	0.4036	0.380367	0.393744	0.0116262		0.1257	0.1232	0.1245	0.1341	0.1241	0.1262	0.1192	0.1211	0.1174	0.124467	0.128133	0.119233	0.123944	0.00481693		0.3187	0.3209	0.2903	0.3858	0.3896	0.3927	0.3566	0.3445	0.3222	0.309967	0.389367	0.3411	0.346811	0.0367743		12.8333	0.4084	0.4229	0.4312
13	0.4019	0.3992	0.3956	0.4049	0.4124	0.4004	0.3864	0.3883	0.3752	0.3989	0.4059	0.3833	0.396033	0.0111625		0.1252	0.1228	0.1244	0.133	0.1242	0.1259	0.1192	0.1208	0.1175	0.124133	0.1277	0.119167	0.123667	0.00450305		0.3271	0.3295	0.2981	0.3882	0.3918	0.395	0.3615	0.3502	0.33	0.318233	0.391667	0.347233	0.352378	0.0341891		13	0.4091	0.4228	0.4317
13.1667	0.405	0.4016	0.3969	0.4047	0.4147	0.4029	0.3889	0.3906	0.3781	0.401167	0.407433	0.385867	0.398156	0.0108646		0.1253	0.1229	0.1254	0.1341	0.1253	0.1257	0.119	0.1209	0.1176	0.124533	0.128367	0.119167	0.124022	0.00483497		0.3348	0.3381	0.305	0.3907	0.3955	0.3985	0.3665	0.3549	0.3373	0.325967	0.3949	0.3529	0.357922	0.0323445		13.1667	0.4097	0.4252	0.4327
13.3333	0.4052	0.4016	0.3985	0.407	0.4178	0.4034	0.3883	0.39	0.3795	0.401767	0.4094	0.385933	0.399033	0.0114999		0.1245	0.1225	0.1237	0.1329	0.1232	0.1253	0.1185	0.1203	0.117	0.123567	0.127133	0.1186	0.1231	0.00460679		0.341	0.3429	0.3123	0.3925	0.3975	0.4002	0.375	0.3585	0.342	0.332067	0.396733	0.3585	0.362433	0.0306292		13.3333	0.4096	0.4246	0.4327
13.5	0.4073	0.4041	0.3997	0.409	0.4195	0.4051	0.3926	0.3942	0.3815	0.4037	0.4112	0.389433	0.401444	0.0110075		0.125	0.1228	0.1242	0.1329	0.124	0.1253	0.1186	0.1205	0.117	0.124	0.1274	0.1187	0.123367	0.00461221		0.3472	0.3492	0.3204	0.396	0.4016	0.4036	0.3771	0.3634	0.3475	0.338933	0.4004	0.362667	0.367333	0.0290525		13.5	0.4105	0.4252	0.4347
13.6667	0.411	0.4062	0.4025	0.41	0.4202	0.4086	0.3942	0.3962	0.3849	0.406567	0.412933	0.391767	0.403756	0.010588		0.1251	0.1224	0.1243	0.1337	0.1246	0.1262	0.119	0.1204	0.1173	0.123933	0.128167	0.1189	0.123667	0.00480885		0.3501	0.3516	0.3271	0.3983	0.404	0.4057	0.3806	0.3695	0.3507	0.342933	0.402667	0.366933	0.370844	0.0280291		13.6667	0.4114	0.4264	0.4364
13.8333	0.4158	0.4084	0.4042	0.4123	0.4226	0.4097	0.3983	0.3982	0.387	0.409467	0.414867	0.3945	0.406278	0.0106912		0.1249	0.1228	0.1243	0.1339	0.1246	0.1258	0.1187	0.1205	0.1176	0.124	0.1281	0.118933	0.123678	0.00479994		0.3546	0.3565	0.3314	0.4016	0.4062	0.409	0.385	0.3712	0.3549	0.3475	0.4056	0.370367	0.374489	0.0274146		13.8333	0.4118	0.4269	0.4369
14	0.4163	0.4095	0.4058	0.4146	0.4281	0.4126	0.3996	0.3996	0.3896	0.410533	0.418433	0.396267	0.408411	0.0113075		0.1254	0.1227	0.1249	0.1339	0.1243	0.1259	0.1184	0.1204	0.1176	0.124333	0.128033	0.1188	0.123722	0.00488308		0.3597	0.3609	0.3363	0.4034	0.4085	0.4113	0.391	0.3755	0.3598	0.3523	0.407733	0.375433	0.378489	0.0263506		14	0.4113	0.4269	0.4385
14.1667	0.423	0.4106	0.4091	0.4142	0.4292	0.4119	0.4008	0.401	0.3911	0.414233	0.418433	0.397633	0.4101	0.0116341		0.1258	0.1228	0.124	0.1339	0.1249	0.1259	0.1185	0.1205	0.1173	0.1242	0.128233	0.118767	0.123733	0.00492265		0.3616	0.3631	0.3385	0.4055	0.4113	0.4133	0.3929	0.3787	0.362	0.3544	0.410033	0.377867	0.380767	0.0263914		14.1667	0.4122	0.4299	0.4375
14.3333	0.4179	0.4127	0.4093	0.415	0.4258	0.4153	0.4011	0.4036	0.3933	0.4133	0.4187	0.399333	0.410444	0.009812		0.1253	0.1226	0.1238	0.1344	0.1249	0.1258	0.1189	0.1207	0.1175	0.1239	0.128367	0.119033	0.123767	0.00493153		0.3665	0.3683	0.3437	0.4073	0.4138	0.4159	0.3952	0.3819	0.3658	0.3595	0.412333	0.380967	0.384267	0.0252136		14.3333	0.4122	0.4261	0.4383
14.5	0.4162	0.4171	0.4101	0.417	0.4274	0.4175	0.4007	0.4043	0.397	0.414467	0.420633	0.400667	0.411922	0.00969275		0.1251	0.1223	0.1234	0.1329	0.1241	0.1255	0.1186	0.1202	0.1169	0.1236	0.1275	0.118567	0.123222	0.00467033		0.3703	0.3733	0.3459	0.4106	0.4152	0.4183	0.3982	0.3849	0.3696	0.363167	0.4147	0.384233	0.387367	0.0247969		14.5	0.4128	0.4257	0.4389
14.6667	0.4197	0.4151	0.412	0.4221	0.4341	0.4218	0.4029	0.4063	0.3975	0.4156	0.426	0.402233	0.414611	0.0112891		0.1249	0.122	0.1235	0.1335	0.1247	0.1253	0.1182	0.1203	0.1169	0.123467	0.127833	0.118467	0.123256	0.0048765		0.3738	0.3777	0.3487	0.413	0.4181	0.4211	0.4008	0.3873	0.3723	0.366733	0.4174	0.3868	0.390311	0.0246008		14.6667	0.4123	0.4256	0.4385
14.8333	0.4213	0.4175	0.4124	0.4195	0.4335	0.42	0.404	0.4075	0.3973	0.417067	0.424333	0.402933	0.414778	0.0107836		0.1252	0.1226	0.123	0.1331	0.1233	0.1253	0.1185	0.1204	0.1173	0.1236	0.127233	0.118733	0.123189	0.00463099		0.3777	0.3779	0.3516	0.4143	0.4204	0.4231	0.4036	0.3901	0.3762	0.369067	0.419267	0.389967	0.392767	0.0242101		14.8333	0.4122	0.427	0.4393
15	0.42	0.4199	0.4146	0.4218	0.4357	0.4184	0.4059	0.409	0.3991	0.418167	0.4253	0.404667	0.416044	0.0105905		0.1252	0.1224	0.1235	0.1332	0.1242	0.1257	0.1188	0.1212	0.1176	0.1237	0.1277	0.1192	0.123533	0.0045511		0.3818	0.3813	0.3566	0.4175	0.4226	0.426	0.4059	0.3924	0.3783	0.373233	0.422033	0.3922	0.395822	0.0236217		15	0.413	0.4273	0.4393
15.1667	0.4217	0.4182	0.4159	0.4234	0.4315	0.4212	0.4082	0.4112	0.4007	0.4186	0.425367	0.4067	0.416889	0.0091532		0.125	0.1223	0.1243	0.134	0.1243	0.1255	0.1196	0.1211	0.1179	0.123867	0.127933	0.119533	0.123778	0.00462136		0.3853	0.3846	0.3599	0.4197	0.4257	0.4285	0.4088	0.3952	0.3814	0.3766	0.424633	0.395133	0.398789	0.0233327		15.1667	0.4133	0.4261	0.4401
15.3333	0.4219	0.4211	0.4161	0.4222	0.4317	0.4222	0.4075	0.4123	0.4007	0.4197	0.425367	0.406833	0.4173	0.00928049		0.1247	0.1222	0.123	0.1331	0.1237	0.1252	0.1193	0.1204	0.1176	0.1233	0.127333	0.1191	0.123244	0.00447133		0.3883	0.3886	0.3622	0.4211	0.426	0.4306	0.4134	0.3998	0.3838	0.3797	0.4259	0.399	0.401533	0.0228422		15.3333	0.4128	0.4267	0.4397
15.5	0.4235	0.4197	0.4183	0.4236	0.4341	0.426	0.409	0.4131	0.4022	0.4205	0.4279	0.4081	0.418833	0.00959297		0.1245	0.1224	0.1235	0.1335	0.1251	0.1253	0.1193	0.1206	0.1174	0.123467	0.127967	0.1191	0.123511	0.00462694		0.3914	0.3922	0.3659	0.423	0.4279	0.4327	0.4167	0.4031	0.3873	0.383167	0.427867	0.402367	0.404467	0.0222051		15.5	0.4128	0.4277	0.4408
15.6667	0.4254	0.4227	0.4201	0.4236	0.4338	0.4227	0.4101	0.4143	0.4037	0.422733	0.4267	0.409367	0.4196	0.00895754		0.1256	0.1226	0.1243	0.1344	0.1251	0.1256	0.1192	0.1203	0.1174	0.124167	0.128367	0.118967	0.123833	0.00495707		0.3961	0.3959	0.3689	0.4261	0.4303	0.4345	0.4197	0.4063	0.3907	0.386967	0.4303	0.405567	0.407611	0.0217419		15.6667	0.4136	0.4282	0.4408
15.8333	0.4253	0.4225	0.4207	0.426	0.4374	0.427	0.4108	0.4168	0.4041	0.422833	0.430133	0.410567	0.421178	0.00973265		0.1254	0.1226	0.1243	0.1349	0.1258	0.1255	0.1191	0.1207	0.1174	0.1241	0.128733	0.119067	0.123967	0.0050838		0.3984	0.3988	0.3727	0.4275	0.4329	0.4365	0.4216	0.409	0.3943	0.389967	0.4323	0.4083	0.410189	0.0211126		15.8333	0.4133	0.428	0.4412
16	0.4257	0.4228	0.4213	0.4238	0.4364	0.4254	0.4111	0.4174	0.4051	0.423267	0.428533	0.4112	0.421	0.00903853		0.1254	0.1225	0.1243	0.1334	0.1247	0.1254	0.1194	0.1202	0.117	0.124067	0.127833	0.118867	0.123589	0.00471949		0.4016	0.4012	0.3751	0.4299	0.4348	0.4385	0.4245	0.4121	0.3969	0.392633	0.4344	0.411167	0.412733	0.0209414		16	0.4127	0.4286	0.4407
16.1667	0.4249	0.4241	0.4218	0.4247	0.4359	0.4284	0.4103	0.419	0.4054	0.4236	0.429667	0.411567	0.421611	0.00918156		0.1248	0.122	0.1234	0.1331	0.1252	0.1254	0.119	0.1197	0.1165	0.1234	0.1279	0.1184	0.123233	0.00481742		0.4038	0.4033	0.3783	0.4316	0.4364	0.4388	0.4267	0.4134	0.3976	0.395133	0.4356	0.412567	0.414433	0.0204588		16.1667	0.4126	0.4277	0.441
16.3333	0.4324	0.4249	0.4235	0.4265	0.4379	0.431	0.4134	0.4189	0.4064	0.426933	0.4318	0.4129	0.423878	0.00979844		0.125	0.1229	0.123	0.1338	0.1245	0.1261	0.1193	0.1201	0.1168	0.123633	0.128133	0.118733	0.1235	0.00488365		0.4084	0.408	0.3803	0.4334	0.4373	0.4414	0.4319	0.4176	0.4021	0.3989	0.437367	0.4172	0.417822	0.0200517		16.3333	0.4138	0.4295	0.4416
16.5	0.428	0.4266	0.4245	0.4268	0.4393	0.4285	0.4145	0.4203	0.4081	0.426367	0.431533	0.4143	0.424067	0.00895754		0.1245	0.122	0.1235	0.1337	0.125	0.126	0.1192	0.1208	0.1167	0.123333	0.128233	0.1189	0.123489	0.00484522		0.4096	0.4095	0.386	0.4365	0.4419	0.4457	0.4346	0.4208	0.4054	0.4017	0.441367	0.420267	0.421111	0.0200082		16.5	0.4125	0.4293	0.4414
16.6667	0.4293	0.4265	0.425	0.4266	0.4377	0.4303	0.415	0.422	0.4086	0.426933	0.431533	0.4152	0.424556	0.0085795		0.1246	0.1222	0.1236	0.1341	0.1251	0.1257	0.1193	0.1204	0.1167	0.123467	0.1283	0.1188	0.123522	0.00495171		0.4131	0.4114	0.3892	0.4371	0.4416	0.4456	0.4367	0.4229	0.4079	0.404567	0.441433	0.4225	0.422833	0.0188613		16.6667	0.4131	0.4284	0.4416
16.8333	0.4286	0.4258	0.4253	0.427	0.4379	0.4285	0.4143	0.4213	0.4083	0.426567	0.431133	0.414633	0.424111	0.00863357		0.1243	0.1231	0.1226	0.1335	0.1239	0.1257	0.1195	0.1202	0.1165	0.123333	0.1277	0.118733	0.123256	0.0047692		0.4133	0.4112	0.3909	0.4377	0.4424	0.4465	0.4386	0.4242	0.4093	0.405133	0.4422	0.424033	0.423789	0.0188259		16.8333	0.4124	0.4278	0.4409
17	0.4298	0.4268	0.426	0.4274	0.4382	0.4289	0.4156	0.4219	0.4084	0.427533	0.4315	0.4153	0.424778	0.00862826		0.1246	0.123	0.1232	0.1333	0.1238	0.1269	0.1193	0.1206	0.117	0.1236	0.128	0.118967	0.123522	0.00471083		0.418	0.4153	0.3934	0.4405	0.4452	0.4489	0.4428	0.4285	0.4132	0.4089	0.444867	0.428167	0.427311	0.0186461		17	0.4123	0.4285	0.4416
17.1667	0.4316	0.4281	0.4272	0.428	0.4394	0.4348	0.419	0.4231	0.4106	0.428967	0.434067	0.417567	0.426867	0.00855877		0.1244	0.1227	0.1231	0.1342	0.125	0.1257	0.1192	0.1208	0.1171	0.1234	0.1283	0.119033	0.123578	0.0048718		0.4198	0.4182	0.3968	0.4423	0.4482	0.4508	0.4446	0.4307	0.4162	0.4116	0.4471	0.4305	0.429733	0.0182488		17.1667	0.4147	0.4285	0.4428
17.3333	0.4318	0.4285	0.4279	0.4287	0.4396	0.4298	0.4191	0.4235	0.4102	0.4294	0.4327	0.4176	0.426567	0.00829759		0.1248	0.1225	0.1231	0.1348	0.1253	0.1259	0.1191	0.1203	0.1169	0.123467	0.128667	0.118767	0.123633	0.00515437		0.4208	0.4202	0.3995	0.4451	0.4512	0.4524	0.4467	0.4332	0.418	0.4135	0.449567	0.432633	0.4319	0.0183398		17.3333	0.4139	0.4294	0.4425
17.5	0.4328	0.428	0.4284	0.429	0.4395	0.4317	0.4197	0.4232	0.4114	0.429733	0.4334	0.4181	0.427078	0.00813922		0.1247	0.123	0.123	0.1347	0.1243	0.1263	0.1191	0.1203	0.1168	0.123567	0.128433	0.118733	0.123578	0.00512708		0.4239	0.4224	0.4014	0.4468	0.4508	0.4542	0.4496	0.4348	0.4208	0.4159	0.4506	0.435067	0.433856	0.0179287		17.5	0.4134	0.4289	0.4424
17.6667	0.432	0.4285	0.428	0.429	0.4401	0.4304	0.4192	0.4237	0.4113	0.4295	0.433167	0.418067	0.426911	0.00816677		0.1248	0.1237	0.1228	0.1343	0.1234	0.126	0.1191	0.1208	0.117	0.123767	0.1279	0.118967	0.123544	0.00492446		0.4263	0.4236	0.4025	0.4476	0.4536	0.4569	0.4518	0.4374	0.4233	0.417467	0.4527	0.4375	0.435889	0.0182483		17.6667	0.4137	0.4287	0.4437
17.8333	0.4353	0.4297	0.4308	0.4296	0.4426	0.4333	0.4209	0.4259	0.4129	0.431933	0.435167	0.4199	0.429	0.00852687		0.125	0.1229	0.1247	0.1346	0.1252	0.1262	0.119	0.1202	0.1166	0.1242	0.128667	0.1186	0.123822	0.00518719		0.4292	0.4286	0.407	0.4513	0.4576	0.4599	0.4549	0.4408	0.4272	0.4216	0.456267	0.440967	0.439611	0.0178682		17.8333	0.4166	0.4304	0.4451
18	0.4343	0.4308	0.4298	0.4294	0.4409	0.4309	0.4208	0.4257	0.4126	0.431633	0.433733	0.4197	0.428356	0.0080677		0.1246	0.1228	0.1222	0.1341	0.1243	0.1254	0.1188	0.1203	0.1164	0.1232	0.127933	0.1185	0.123211	0.0050248		0.4315	0.4307	0.4088	0.4516	0.4575	0.4603	0.4568	0.4421	0.4282	0.423667	0.456467	0.442367	0.440833	0.0173375		18	0.4144	0.4291	0.4439
18.1667	0.4354	0.4313	0.4311	0.4295	0.4417	0.4321	0.4216	0.4258	0.4131	0.4326	0.434433	0.420167	0.429067	0.00821264		0.1249	0.1232	0.1232	0.1346	0.1253	0.1256	0.1191	0.1204	0.1169	0.123767	0.1285	0.1188	0.123689	0.00506469		0.4339	0.4335	0.4112	0.4542	0.4601	0.4624	0.4603	0.4451	0.4311	0.4262	0.4589	0.4455	0.443533	0.0173971		18.1667	0.4188	0.431	0.4467
18.3333	0.4367	0.4326	0.4328	0.4311	0.4428	0.4336	0.4239	0.4271	0.4143	0.434033	0.435833	0.421767	0.430544	0.0081159		0.1249	0.1233	0.1236	0.1358	0.1272	0.1263	0.1192	0.1206	0.1171	0.123933	0.129767	0.118967	0.124222	0.00545431		0.4373	0.4366	0.4153	0.4553	0.4611	0.4643	0.4623	0.448	0.4342	0.429733	0.460233	0.448167	0.446044	0.0164501		18.3333	0.414	0.4295	0.4448
18.5	0.4383	0.432	0.4319	0.4314	0.4436	0.4334	0.4232	0.4265	0.4149	0.434067	0.436133	0.421533	0.430578	0.0083552		0.1252	0.1228	0.1232	0.1347	0.1249	0.1257	0.1195	0.1205	0.1167	0.123733	0.128433	0.1189	0.123689	0.00508219		0.4401	0.4382	0.4173	0.4592	0.4642	0.4667	0.4662	0.45	0.4362	0.431867	0.463367	0.4508	0.448678	0.0169884		18.5	0.4186	0.4316	0.4462
18.6667	0.4365	0.4319	0.4326	0.4317	0.4431	0.4334	0.4231	0.4274	0.4142	0.433667	0.436067	0.421567	0.430433	0.00822344		0.1247	0.1229	0.1228	0.1342	0.1247	0.1254	0.1194	0.1203	0.1171	0.123467	0.1281	0.118933	0.1235	0.00487134		0.4413	0.4399	0.4183	0.4593	0.4653	0.4679	0.4672	0.4515	0.4384	0.433167	0.464167	0.452367	0.4499	0.0167934		18.6667	0.4148	0.4295	0.4443
18.8333	0.438	0.4334	0.4339	0.4323	0.4441	0.4355	0.4253	0.4289	0.4157	0.4351	0.4373	0.4233	0.4319	0.00806551		0.1245	0.1229	0.124	0.1353	0.1248	0.1258	0.1195	0.1206	0.1174	0.1238	0.128633	0.119167	0.123867	0.00510196		0.4445	0.4425	0.4212	0.4615	0.4667	0.4697	0.4702	0.4543	0.4406	0.436067	0.465967	0.455033	0.452356	0.016508		18.8333	0.4151	0.4296	0.4456
19	0.437	0.4328	0.4337	0.4322	0.4437	0.4363	0.4241	0.4282	0.4154	0.4345	0.4374	0.422567	0.431489	0.00817014		0.1244	0.1229	0.1232	0.1334	0.1235	0.1251	0.1195	0.1205	0.1169	0.1235	0.127333	0.118967	0.123267	0.00460842		0.4476	0.4445	0.4241	0.4625	0.4678	0.472	0.4738	0.4576	0.4442	0.438733	0.467433	0.458533	0.4549	0.0162237		19	0.4132	0.4296	0.4441
19.1667	0.4385	0.4332	0.4345	0.4331	0.4447	0.4353	0.4242	0.4302	0.4165	0.4354	0.4377	0.423633	0.432244	0.00811728		0.125	0.1233	0.1233	0.1343	0.1241	0.1254	0.1197	0.1204	0.117	0.123867	0.127933	0.119033	0.123611	0.00486221		0.4508	0.4477	0.4265	0.4656	0.4695	0.4727	0.4778	0.4604	0.4457	0.441667	0.469267	0.4613	0.457411	0.0162105		19.1667	0.4156	0.4322	0.4451
19.3333	0.4386	0.4334	0.4343	0.4326	0.4447	0.4349	0.4246	0.4303	0.4165	0.435433	0.4374	0.4238	0.432211	0.0080496		0.1241	0.123	0.1226	0.1336	0.1243	0.125	0.1196	0.1202	0.1166	0.123233	0.127633	0.1188	0.123222	0.00473465		0.4529	0.4508	0.4294	0.4658	0.4701	0.4748	0.479	0.463	0.4488	0.444367	0.470233	0.4636	0.4594	0.0154851		19.3333	0.4143	0.4292	0.4451
19.5	0.4394	0.4344	0.4351	0.4332	0.4453	0.4356	0.4252	0.4323	0.418	0.4363	0.438033	0.425167	0.433167	0.00783821		0.1249	0.1229	0.1237	0.1344	0.1246	0.1255	0.1195	0.1204	0.1171	0.123833	0.128167	0.119	0.123667	0.0049079		0.4562	0.4548	0.4316	0.4677	0.4732	0.4769	0.483	0.4666	0.4514	0.447533	0.4726	0.467	0.462378	0.0156637		19.5	0.4162	0.4326	0.4455
19.6667	0.4416	0.4342	0.4353	0.4334	0.4449	0.4366	0.4253	0.4327	0.4177	0.437033	0.4383	0.425233	0.433522	0.00811199		0.1241	0.1227	0.1224	0.1336	0.1237	0.1254	0.1196	0.1203	0.1169	0.123067	0.127567	0.118933	0.123189	0.00469053		0.4582	0.4569	0.4346	0.4699	0.4741	0.4777	0.4848	0.4688	0.4541	0.4499	0.4739	0.469233	0.464344	0.0151061		19.6667	0.4159	0.4325	0.4455
19.8333	0.4412	0.4359	0.4371	0.4334	0.4453	0.4354	0.4277	0.4348	0.4191	0.438067	0.438033	0.4272	0.434433	0.00754752		0.125	0.1229	0.1239	0.1346	0.1256	0.1257	0.1198	0.1202	0.1174	0.123933	0.128633	0.119133	0.1239	0.00494444		0.4601	0.4596	0.436	0.4713	0.4763	0.479	0.4872	0.472	0.4562	0.4519	0.475533	0.4718	0.466411	0.0152435		19.8333	0.415	0.4309	0.4452
20	0.4408	0.4351	0.4372	0.4346	0.4464	0.4365	0.4275	0.434	0.4195	0.4377	0.439167	0.427	0.434622	0.00764097		0.1247	0.1232	0.123	0.1338	0.1244	0.1252	0.1195	0.1205	0.1173	0.123633	0.1278	0.1191	0.123511	0.00467719		0.4649	0.4627	0.4393	0.4727	0.4765	0.481	0.4896	0.4732	0.4595	0.455633	0.476733	0.4741	0.468822	0.0145108		20	0.4135	0.4307	0.4447
20.1667	0.4415	0.4353	0.4369	0.435	0.4469	0.4375	0.4274	0.4346	0.4201	0.4379	0.4398	0.427367	0.435022	0.00769525		0.1241	0.1234	0.1232	0.134	0.1244	0.1251	0.1196	0.1206	0.1175	0.123567	0.127833	0.119233	0.123544	0.00465943		0.4655	0.4634	0.4403	0.474	0.4788	0.483	0.4933	0.4762	0.4612	0.4564	0.4786	0.4769	0.470633	0.0152623		20.1667	0.415	0.4314	0.4457
20.3333	0.4421	0.4352	0.437	0.4351	0.4471	0.4362	0.4286	0.4355	0.4197	0.4381	0.439467	0.427933	0.435167	0.00772464		0.125	0.1232	0.1227	0.1338	0.1242	0.125	0.1194	0.1203	0.1172	0.123633	0.127667	0.118967	0.123422	0.00472355		0.4692	0.4662	0.4442	0.4749	0.4802	0.4833	0.4944	0.4785	0.4639	0.459867	0.479467	0.478933	0.472756	0.0142397		20.3333	0.4145	0.4306	0.4444
20.5	0.4421	0.4359	0.438	0.4355	0.4474	0.4377	0.4293	0.4369	0.4208	0.438667	0.4402	0.429	0.435956	0.00750868		0.1248	0.1234	0.1229	0.1342	0.1247	0.1259	0.1194	0.1204	0.1174	0.1237	0.128267	0.119067	0.123678	0.00483601		0.4713	0.4682	0.4462	0.477	0.4818	0.4853	0.4972	0.4813	0.4669	0.4619	0.481367	0.4818	0.475022	0.0143346		20.5	0.4141	0.4296	0.4449
20.6667	0.4473	0.4351	0.437	0.4335	0.4459	0.4358	0.4297	0.4363	0.4208	0.4398	0.4384	0.428933	0.435711	0.00793622		0.1241	0.1232	0.1221	0.134	0.1241	0.1253	0.1191	0.1197	0.1169	0.123133	0.1278	0.118567	0.123167	0.00490688		0.4732	0.4704	0.4476	0.4769	0.483	0.4856	0.4995	0.4833	0.4695	0.463733	0.481833	0.4841	0.476556	0.0142861		20.6667	0.4135	0.4294	0.4441
20.8333	0.443	0.4372	0.4392	0.4374	0.4495	0.4385	0.4314	0.4374	0.4215	0.4398	0.4418	0.4301	0.437233	0.00767154		0.1247	0.1233	0.1231	0.134	0.1244	0.1252	0.1196	0.1207	0.1177	0.1237	0.127867	0.119333	0.123633	0.00463843		0.4765	0.4723	0.4511	0.479	0.4846	0.4869	0.5023	0.485	0.4723	0.466633	0.4835	0.486533	0.478889	0.0139059		20.8333	0.4126	0.4295	0.4445
21	0.443	0.437	0.4397	0.4354	0.4483	0.4374	0.4309	0.4378	0.4227	0.4399	0.440367	0.430467	0.436911	0.00721083		0.125	0.1233	0.1237	0.1348	0.1259	0.1255	0.1197	0.1207	0.1179	0.124	0.128733	0.119433	0.124056	0.00488163		0.4783	0.4758	0.4536	0.4793	0.4861	0.4889	0.5051	0.4881	0.4757	0.469233	0.484767	0.489633	0.481211	0.0138533		21	0.4131	0.4286	0.4444
21.1667	0.443	0.4365	0.4394	0.4355	0.4484	0.4377	0.4315	0.4384	0.4231	0.439633	0.440533	0.431	0.437056	0.00707197		0.124	0.1233	0.1231	0.1342	0.1253	0.1259	0.1192	0.1205	0.1178	0.123467	0.128467	0.119167	0.1237	0.00479009		0.4805	0.4771	0.4549	0.482	0.4889	0.4914	0.5068	0.4917	0.4767	0.470833	0.487433	0.491733	0.483333	0.0142208		21.1667	0.4142	0.4302	0.4459
21.3333	0.4432	0.4366	0.4385	0.4358	0.448	0.4374	0.4314	0.4384	0.423	0.439433	0.4404	0.430933	0.436922	0.00700639		0.125	0.1238	0.1226	0.1346	0.1249	0.1252	0.1194	0.1204	0.1178	0.1238	0.128233	0.1192	0.123744	0.00486804		0.4822	0.4784	0.4572	0.4828	0.4886	0.4918	0.509	0.4937	0.4798	0.4726	0.487733	0.494167	0.484833	0.0139945		21.3333	0.4134	0.4301	0.4454
21.5	0.4442	0.437	0.4396	0.4368	0.4492	0.4384	0.4318	0.4388	0.4234	0.440267	0.441467	0.431333	0.437689	0.00724921		0.1245	0.1234	0.1226	0.1342	0.1245	0.1252	0.1194	0.121	0.1182	0.1235	0.127967	0.119533	0.123667	0.00462466		0.4841	0.4811	0.4603	0.4838	0.4903	0.4932	0.511	0.4959	0.4818	0.475167	0.4891	0.496233	0.486833	0.0136825		21.5	0.4133	0.4291	0.4452
21.6667	0.4455	0.4367	0.4396	0.4373	0.449	0.4386	0.4325	0.4395	0.4251	0.4406	0.441633	0.432367	0.4382	0.00690018		0.1249	0.1227	0.1228	0.1343	0.1243	0.1254	0.1191	0.1205	0.1182	0.123467	0.128	0.119267	0.123578	0.00474836		0.4869	0.4844	0.462	0.4857	0.4922	0.4946	0.514	0.4975	0.4839	0.477767	0.490833	0.498467	0.489022	0.0138307		21.6667	0.4137	0.4288	0.4448
21.8333	0.4432	0.4375	0.4397	0.438	0.4492	0.4392	0.4324	0.4392	0.4231	0.440133	0.442133	0.431567	0.437944	0.00717498		0.1249	0.1233	0.1229	0.1341	0.1243	0.1255	0.1198	0.1212	0.1186	0.1237	0.127967	0.119867	0.123844	0.00449002		0.4879	0.4828	0.4645	0.4861	0.4933	0.4963	0.5158	0.498	0.4851	0.4784	0.4919	0.499633	0.489978	0.0138109		21.8333	0.4132	0.4281	0.4462
22	0.4436	0.4379	0.4408	0.4376	0.4499	0.4392	0.4329	0.4399	0.4239	0.440767	0.442233	0.432233	0.438411	0.00715305		0.125	0.1231	0.1227	0.1343	0.1252	0.126	0.1197	0.1212	0.1189	0.1236	0.1285	0.119933	0.124011	0.00457396		0.4908	0.4865	0.467	0.4874	0.4942	0.4968	0.5187	0.5015	0.4885	0.481433	0.4928	0.5029	0.492378	0.0137833		22	0.4147	0.4292	0.445
22.1667	0.4435	0.4393	0.4415	0.4379	0.4499	0.4399	0.4325	0.4395	0.424	0.441433	0.442567	0.432	0.438667	0.00719305		0.125	0.1227	0.123	0.1348	0.1256	0.1256	0.1193	0.1209	0.1189	0.123567	0.128667	0.1197	0.123978	0.00478481		0.4928	0.4895	0.4701	0.4895	0.4959	0.498	0.5209	0.5044	0.4915	0.484133	0.494467	0.5056	0.494733	0.0135367		22.1667	0.4129	0.4277	0.4462
22.3333	0.4418	0.4375	0.4407	0.4376	0.4488	0.438	0.4307	0.4391	0.4243	0.44	0.441467	0.431367	0.437611	0.00688848		0.1245	0.1228	0.1219	0.1336	0.1245	0.1254	0.1192	0.1208	0.1187	0.123067	0.127833	0.119567	0.123489	0.00446499		0.4934	0.4904	0.4712	0.4904	0.496	0.4991	0.5228	0.5055	0.4931	0.485	0.495167	0.507133	0.495767	0.0137411		22.3333	0.4132	0.4283	0.4446
22.5	0.4464	0.4373	0.4407	0.4374	0.4482	0.4383	0.4312	0.4386	0.424	0.441467	0.4413	0.431267	0.438011	0.00729237		0.1252	0.1234	0.1225	0.1344	0.1243	0.1257	0.1194	0.121	0.119	0.1237	0.128133	0.1198	0.123878	0.00461269		0.4958	0.4913	0.4727	0.4911	0.4968	0.5001	0.5248	0.507	0.4953	0.4866	0.496	0.509033	0.497211	0.0138934		22.5	0.4127	0.4284	0.4453
22.6667	0.442	0.4371	0.441	0.4376	0.4478	0.4376	0.4306	0.4384	0.4248	0.440033	0.441	0.431267	0.437433	0.00659962		0.1258	0.1235	0.1224	0.1339	0.1251	0.1258	0.1195	0.1214	0.1192	0.1239	0.128267	0.120033	0.124067	0.0044514		0.4962	0.4932	0.4746	0.492	0.4979	0.5007	0.527	0.5097	0.4973	0.488	0.496867	0.511333	0.498733	0.0141009		22.6667	0.4138	0.4291	0.4449
22.8333	0.4465	0.4384	0.4417	0.4373	0.4482	0.439	0.432	0.4397	0.4247	0.4422	0.4415	0.432133	0.438611	0.00710677		0.1246	0.123	0.1223	0.1343	0.1254	0.1256	0.1195	0.121	0.1199	0.1233	0.128433	0.120133	0.123956	0.00448473		0.5	0.4968	0.4783	0.4944	0.5001	0.5026	0.5308	0.5127	0.4996	0.4917	0.499033	0.514367	0.5017	0.0141569		22.8333	0.4147	0.4297	0.4446
23	0.4449	0.4372	0.4408	0.4363	0.4476	0.4376	0.4318	0.4391	0.4246	0.440967	0.4405	0.431833	0.437767	0.00680092		0.1247	0.1228	0.1225	0.1348	0.1257	0.1257	0.1191	0.1209	0.1199	0.123333	0.128733	0.119967	0.124011	0.00470411		0.5015	0.4987	0.4785	0.4941	0.4995	0.5031	0.5316	0.514	0.5024	0.4929	0.4989	0.516	0.5026	0.0143629		23	0.4128	0.4283	0.4445
23.1667	0.4415	0.4381	0.4408	0.4362	0.4481	0.4378	0.4309	0.4395	0.4246	0.440133	0.4407	0.431667	0.4375	0.00666483		0.1253	0.123	0.1226	0.1339	0.1254	0.1252	0.1193	0.1211	0.1208	0.123633	0.128167	0.1204	0.124067	0.00428311		0.5021	0.4998	0.4806	0.4961	0.5019	0.5036	0.5336	0.5165	0.5046	0.494167	0.500533	0.518233	0.504311	0.0144382		23.1667	0.4137	0.429	0.4454
23.3333	0.4473	0.4379	0.4418	0.4371	0.447	0.4374	0.4304	0.4393	0.4249	0.442333	0.4405	0.431533	0.438122	0.00719406		0.1252	0.1231	0.1217	0.1339	0.1253	0.1254	0.1191	0.1208	0.1208	0.123333	0.1282	0.120233	0.123922	0.00438229		0.5044	0.5024	0.4825	0.4981	0.5019	0.5046	0.536	0.5189	0.506	0.496433	0.501533	0.5203	0.506089	0.0146428		23.3333	0.4139	0.4289	0.4449
23.5	0.4459	0.4382	0.4413	0.437	0.4471	0.4374	0.4292	0.4388	0.4249	0.4418	0.4405	0.430967	0.437756	0.00712971		0.1261	0.1237	0.1226	0.1346	0.126	0.1257	0.1195	0.1214	0.1213	0.124133	0.128767	0.120733	0.124544	0.00443484		0.5054	0.5032	0.4832	0.4973	0.5012	0.5046	0.5367	0.5198	0.5069	0.497267	0.501033	0.521133	0.506478	0.0148341		23.5	0.4151	0.4296	0.4454
23.6667	0.4488	0.4372	0.4421	0.4359	0.4469	0.4374	0.4307	0.4385	0.4255	0.4427	0.440067	0.431567	0.438111	0.00731222		0.126	0.1241	0.1233	0.135	0.1257	0.1259	0.1194	0.1216	0.122	0.124467	0.128867	0.121	0.124778	0.00443672		0.5074	0.5048	0.4845	0.4983	0.5027	0.5064	0.5403	0.5221	0.5085	0.4989	0.502467	0.523633	0.508333	0.015528		23.6667	0.4137	0.4297	0.4445
23.8333	0.442	0.4372	0.4421	0.4357	0.4474	0.4379	0.4295	0.4374	0.4261	0.440433	0.440333	0.431	0.437256	0.00648404		0.1262	0.1239	0.1232	0.1346	0.1259	0.1256	0.1196	0.1218	0.1226	0.124433	0.1287	0.121333	0.124822	0.00424405		0.5096	0.507	0.4872	0.4994	0.5026	0.5065	0.5415	0.5243	0.5109	0.501267	0.502833	0.525567	0.509889	0.0154346		23.8333	0.4135	0.4291	0.444
24	0.4478	0.4384	0.4425	0.4363	0.4482	0.4379	0.4299	0.4386	0.4255	0.4429	0.4408	0.431333	0.438344	0.00745438		0.1262	0.1235	0.1227	0.135	0.127	0.1257	0.1197	0.1218	0.1232	0.124133	0.129233	0.121567	0.124978	0.00440221		0.5104	0.509	0.4885	0.5006	0.5039	0.5073	0.5425	0.5259	0.5125	0.502633	0.503933	0.526967	0.511178	0.0154074		24	0.4146	0.4294	0.4451
[truncated: 39 more columns]

[truncated: 2 more sheets: Supp. Fig.3 release ECF-CbrT , Supplementary Fig. 6]
